# Supplementary material for: Unveiling RCOR1 as a rheostat at transcriptionally permissive chromatin
Source: Nat Commun. 2022 Mar 23;13:1550. doi: 10.1038/s41467-022-29261-0 (PMC8943175; doi:10.1038/s41467-022-29261-0)
Supplement: Supplementary file 4 — Supplementary Dataset 1 [file 41467_2022_29261_MOESM4_ESM.xlsx]

## Sheet: enrichment 2
GO Term / Panther cathegory	fold Enrichment	raw P-value	FDR	Homo sapiens - REFLIST (20851)	Number of genes	expected	over/under
SRP-dependent cotranslational protein targeting to membrane (GO:0006614)	21.18	6.69E-48	3.54E-44	96	55	2.60	+	Biological process
cotranslational protein targeting to membrane (GO:0006613)	20.13	5.41E-47	1.72E-43	101	55	2.73	+
protein targeting to ER (GO:0045047)	18.98	1.38E-47	5.49E-44	111	57	3.00	+
protein insertion into mitochondrial inner membrane (GO:0045039)	18.48	1.99E-04	1.32E-02	8	4	.22	+
establishment of protein localization to endoplasmic reticulum (GO:0072599)	18.32	6.40E-47	1.69E-43	115	57	3.11	+
viral transcription (GO:0019083)	17.36	1.64E-43	2.37E-40	115	54	3.11	+
nuclear-transcribed mRNA catabolic process, nonsense-mediated decay (GO:0000184)	17.25	5.50E-45	8.73E-42	120	56	3.25	+
protein localization to endoplasmic reticulum (GO:0070972)	15.62	3.61E-46	8.21E-43	142	60	3.84	+
translational initiation (GO:0006413)	15.40	6.93E-46	1.38E-42	144	60	3.90	+
viral gene expression (GO:0019080)	13.68	2.51E-41	3.07E-38	154	57	4.17	+
chaperone-mediated protein transport (GO:0072321)	13.44	5.16E-04	2.96E-02	11	4	.30	+
mitochondrial ATP synthesis coupled proton transport (GO:0042776)	13.44	7.73E-07	7.88E-05	22	8	.60	+
negative regulation of chromatin silencing (GO:0031936)	13.20	1.07E-04	7.80E-03	14	5	.38	+
ribosomal small subunit assembly (GO:0000028)	12.32	6.20E-06	5.66E-04	21	7	.57	+
positive regulation of transcription from RNA polymerase II promoter in response to endoplasmic reticulum stress (GO:1990440)	12.32	6.73E-04	3.60E-02	12	4	.32	+
ribosomal large subunit assembly (GO:0000027)	12.32	6.17E-08	7.01E-06	30	10	.81	+
negative regulation of endoplasmic reticulum unfolded protein response (GO:1900102)	12.32	1.39E-04	9.82E-03	15	5	.41	+
ATP synthesis coupled proton transport (GO:0015986)	11.83	1.71E-06	1.67E-04	25	8	.68	+
energy coupled proton transport, down electrochemical gradient (GO:0015985)	11.83	1.71E-06	1.66E-04	25	8	.68	+
cytoplasmic translation (GO:0002181)	11.83	7.36E-17	1.63E-14	75	24	2.03	+
nuclear-transcribed mRNA catabolic process (GO:0000956)	11.46	3.83E-41	4.35E-38	200	62	5.41	+
protein targeting to membrane (GO:0006612)	11.31	5.81E-37	4.62E-34	183	56	4.95	+
ribosome assembly (GO:0042255)	10.87	1.07E-13	1.94E-11	68	20	1.84	+
mRNA catabolic process (GO:0006402)	10.42	4.18E-39	4.16E-36	220	62	5.95	+
definitive hemopoiesis (GO:0060216)	10.27	2.83E-04	1.82E-02	18	5	.49	+
ATP biosynthetic process (GO:0006754)	10.27	2.58E-07	2.75E-05	36	10	.97	+
regulation of chromatin silencing (GO:0031935)	9.73	3.49E-04	2.16E-02	19	5	.51	+
inner mitochondrial membrane organization (GO:0007007)	9.61	8.02E-09	1.04E-06	50	13	1.35	+
RNA catabolic process (GO:0006401)	9.54	5.47E-39	5.11E-36	252	65	6.82	+
protein-DNA complex disassembly (GO:0032986)	9.24	4.27E-04	2.52E-02	20	5	.54	+
mitochondrial translational elongation (GO:0070125)	9.24	1.05E-13	1.92E-11	88	22	2.38	+
rRNA processing (GO:0006364)	8.96	1.94E-36	1.34E-33	260	63	7.03	+
establishment of protein localization to mitochondrial membrane (GO:0090151)	8.87	1.37E-04	9.73E-03	25	6	.68	+
ribosomal large subunit biogenesis (GO:0042273)	8.87	3.31E-11	5.16E-09	75	18	2.03	+
protein insertion into mitochondrial membrane (GO:0051204)	8.80	5.18E-04	2.96E-02	21	5	.57	+
rRNA metabolic process (GO:0016072)	8.73	1.93E-36	1.39E-33	271	64	7.33	+
mitochondrial translational termination (GO:0070126)	8.72	9.99E-13	1.71E-10	89	21	2.41	+
translation (GO:0006412)	8.65	3.43E-52	5.46E-48	393	92	10.63	+
negative regulation of transcription regulatory region DNA binding (GO:2000678)	8.40	6.22E-04	3.44E-02	22	5	.60	+
innate immune response in mucosa (GO:0002227)	8.40	6.22E-04	3.43E-02	22	5	.60	+
negative regulation of DNA recombination at telomere (GO:0048239)	8.40	6.22E-04	3.42E-02	22	5	.60	+
regulation of DNA recombination at telomere (GO:0072695)	8.40	6.22E-04	3.41E-02	22	5	.60	+
translational termination (GO:0006415)	8.38	5.70E-13	1.01E-10	97	22	2.62	+
establishment of protein localization to membrane (GO:0090150)	8.30	2.06E-36	1.37E-33	294	66	7.95	+
peptide biosynthetic process (GO:0043043)	8.14	3.23E-50	2.57E-46	418	92	11.31	+
cristae formation (GO:0042407)	8.09	6.26E-05	4.76E-03	32	7	.87	+
negative regulation of cell cycle arrest (GO:0071157)	8.04	7.41E-04	3.90E-02	23	5	.62	+
ribosome biogenesis (GO:0042254)	8.03	1.99E-39	2.10E-36	336	73	9.09	+
translational elongation (GO:0006414)	7.99	3.65E-15	7.73E-13	125	27	3.38	+
purine ribonucleoside triphosphate biosynthetic process (GO:0009206)	7.87	2.10E-06	2.03E-04	47	10	1.27	+
chromatin organization involved in negative regulation of transcription (GO:0097549)	7.78	2.15E-09	2.98E-07	76	16	2.06	+
purine nucleoside triphosphate biosynthetic process (GO:0009145)	7.70	2.48E-06	2.38E-04	48	10	1.30	+
chromatin silencing (GO:0006342)	7.67	8.06E-07	8.16E-05	53	11	1.43	+
granulocyte differentiation (GO:0030851)	7.39	3.23E-04	2.04E-02	30	6	.81	+
regulation of endoplasmic reticulum unfolded protein response (GO:1900101)	7.39	3.23E-04	2.03E-02	30	6	.81	+
ribosomal small subunit biogenesis (GO:0042274)	7.39	1.25E-08	1.56E-06	75	15	2.03	+
negative regulation of gene expression, epigenetic (GO:0045814)	7.20	1.71E-08	2.08E-06	77	15	2.08	+
mitochondrial translation (GO:0032543)	7.20	8.01E-12	1.30E-09	113	22	3.06	+
cellular response to interleukin-7 (GO:0098761)	7.16	3.77E-04	2.29E-02	31	6	.84	+
response to interleukin-7 (GO:0098760)	7.16	3.77E-04	2.28E-02	31	6	.84	+
chromatin organization involved in regulation of transcription (GO:0034401)	7.06	2.48E-09	3.39E-07	89	17	2.41	+
ribonucleoside triphosphate biosynthetic process (GO:0009201)	6.98	5.40E-06	5.05E-04	53	10	1.43	+
GPI anchor biosynthetic process (GO:0006506)	6.93	4.38E-04	2.56E-02	32	6	.87	+
maturation of SSU-rRNA from tricistronic rRNA transcript (SSU-rRNA, 5.8S rRNA, LSU-rRNA) (GO:0000462)	6.81	1.61E-04	1.11E-02	38	7	1.03	+
protein targeting (GO:0006605)	6.76	1.08E-32	5.70E-30	372	68	10.06	+
GPI anchor metabolic process (GO:0006505)	6.72	5.06E-04	2.91E-02	33	6	.89	+
nucleosome assembly (GO:0006334)	6.69	7.92E-11	1.19E-08	116	21	3.14	+
peptide metabolic process (GO:0006518)	6.60	1.80E-45	3.18E-42	538	96	14.55	+
nucleobase-containing compound catabolic process (GO:0034655)	6.55	5.89E-32	2.93E-29	384	68	10.39	+
maturation of SSU-rRNA (GO:0030490)	6.52	2.56E-05	2.14E-03	51	9	1.38	+
cellular protein complex disassembly (GO:0043624)	6.38	8.49E-12	1.36E-09	139	24	3.76	+
amide biosynthetic process (GO:0043604)	6.38	2.10E-43	2.78E-40	545	94	14.74	+
nucleosome organization (GO:0034728)	6.16	2.33E-12	3.93E-10	156	26	4.22	+
positive regulation of gene expression, epigenetic (GO:0045815)	6.16	1.42E-05	1.22E-03	60	10	1.62	+
ncRNA processing (GO:0034470)	6.15	2.82E-32	1.45E-29	433	72	11.71	+
ribonucleoprotein complex biogenesis (GO:0022613)	6.14	6.59E-35	4.03E-32	470	78	12.71	+
purine ribonucleoside triphosphate metabolic process (GO:0009205)	5.96	1.83E-05	1.56E-03	62	10	1.68	+
protein insertion into membrane (GO:0051205)	5.94	4.92E-05	3.81E-03	56	9	1.51	+
establishment of protein localization to organelle (GO:0072594)	5.90	2.79E-31	1.35E-28	451	72	12.20	+
oxidative phosphorylation (GO:0006119)	5.85	4.56E-09	6.09E-07	120	19	3.25	+
regulation of megakaryocyte differentiation (GO:0045652)	5.84	5.56E-05	4.29E-03	57	9	1.54	+
chromatin assembly (GO:0031497)	5.82	1.18E-10	1.74E-08	146	23	3.95	+
regulation of gene expression, epigenetic (GO:0040029)	5.80	3.05E-12	5.11E-10	172	27	4.65	+
negative regulation of DNA recombination (GO:0045910)	5.78	2.34E-05	1.97E-03	64	10	1.73	+
mitochondrial gene expression (GO:0140053)	5.77	3.53E-10	5.06E-08	141	22	3.81	+
cellular response to epidermal growth factor stimulus (GO:0071364)	5.75	4.05E-04	2.41E-02	45	7	1.22	+
heterocycle catabolic process (GO:0046700)	5.71	8.19E-29	3.17E-26	440	68	11.90	+
cellular nitrogen compound catabolic process (GO:0044270)	5.70	9.23E-29	3.49E-26	441	68	11.93	+
nucleoside triphosphate biosynthetic process (GO:0009142)	5.69	2.64E-05	2.20E-03	65	10	1.76	+
chromatin assembly or disassembly (GO:0006333)	5.57	4.35E-11	6.65E-09	166	25	4.49	+
aromatic compound catabolic process (GO:0019439)	5.49	6.76E-28	2.39E-25	458	68	12.39	+
ribonucleoside triphosphate metabolic process (GO:0009199)	5.44	3.74E-05	3.01E-03	68	10	1.84	+
protein-containing complex disassembly (GO:0032984)	5.40	7.07E-14	1.32E-11	226	33	6.11	+
protein targeting to mitochondrion (GO:0006626)	5.38	2.39E-04	1.56E-02	55	8	1.49	+
regulation of ubiquitin-protein transferase activity (GO:0051438)	5.38	2.39E-04	1.55E-02	55	8	1.49	+
ncRNA metabolic process (GO:0034660)	5.34	1.87E-30	8.51E-28	526	76	14.23	+
response to epidermal growth factor (GO:0070849)	5.28	6.42E-04	3.47E-02	49	7	1.33	+
purine nucleoside triphosphate metabolic process (GO:0009144)	5.28	4.66E-05	3.69E-03	70	10	1.89	+
organic cyclic compound catabolic process (GO:1901361)	5.12	2.57E-26	8.51E-24	491	68	13.28	+
mitochondrial membrane organization (GO:0007006)	5.09	3.46E-08	4.02E-06	138	19	3.73	+
establishment of protein localization to mitochondrion (GO:0072655)	5.06	6.42E-05	4.81E-03	73	10	1.97	+
mitochondrial ATP synthesis coupled electron transport (GO:0042775)	5.04	1.27E-05	1.10E-03	88	12	2.38	+
ATP synthesis coupled electron transport (GO:0042773)	4.98	1.40E-05	1.21E-03	89	12	2.41	+
protein-DNA complex subunit organization (GO:0071824)	4.98	5.34E-13	9.54E-11	245	33	6.63	+
negative regulation of response to endoplasmic reticulum stress (GO:1903573)	4.98	8.83E-04	4.57E-02	52	7	1.41	+
protein localization to membrane (GO:0072657)	4.73	1.47E-24	4.59E-22	531	68	14.36	+
protein-DNA complex assembly (GO:0065004)	4.71	4.73E-10	6.71E-08	204	26	5.52	+
DNA packaging (GO:0006323)	4.67	2.60E-09	3.53E-07	190	24	5.14	+
protein localization to mitochondrion (GO:0070585)	4.62	1.28E-04	9.22E-03	80	10	2.16	+
regulation of transcription from RNA polymerase II promoter in response to stress (GO:0043618)	4.62	6.06E-06	5.63E-04	112	14	3.03	+
mRNA metabolic process (GO:0016071)	4.61	1.32E-30	6.18E-28	698	87	18.88	+
negative regulation of chromatin organization (GO:1905268)	4.55	6.58E-04	3.54E-02	65	8	1.76	+
cellular amide metabolic process (GO:0043603)	4.55	7.86E-35	4.63E-32	813	100	21.99	+
cell aging (GO:0007569)	4.48	7.21E-04	3.82E-02	66	8	1.79	+
regulation of DNA-templated transcription in response to stress (GO:0043620)	4.39	1.04E-05	9.31E-04	118	14	3.19	+
mitochondrial respiratory chain complex assembly (GO:0033108)	4.35	4.77E-05	3.73E-03	102	12	2.76	+
regulation of transcription from RNA polymerase II promoter in response to hypoxia (GO:0061418)	4.27	4.73E-04	2.75E-02	78	9	2.11	+
viral process (GO:0016032)	4.21	5.01E-30	2.15E-27	816	93	22.07	+
ribonucleoprotein complex assembly (GO:0022618)	4.17	7.48E-08	8.26E-06	195	22	5.27	+
regulation of translational initiation (GO:0006446)	4.11	6.08E-04	3.38E-02	81	9	2.19	+
respiratory electron transport chain (GO:0022904)	4.11	7.89E-05	5.86E-03	108	12	2.92	+
ATP metabolic process (GO:0046034)	4.09	5.30E-08	6.10E-06	208	23	5.63	+
protein localization to organelle (GO:0033365)	4.05	2.46E-26	8.33E-24	776	85	20.99	+
ribonucleoprotein complex subunit organization (GO:0071826)	4.03	1.31E-07	1.43E-05	202	22	5.46	+
nucleoside triphosphate metabolic process (GO:0009141)	3.98	3.90E-04	2.34E-02	93	10	2.52	+
regulation of gene silencing (GO:0060968)	3.96	1.08E-04	7.87E-03	112	12	3.03	+
symbiotic process (GO:0044403)	3.95	2.54E-29	1.06E-26	908	97	24.56	+
regulation of cyclin-dependent protein kinase activity (GO:1904029)	3.91	2.30E-04	1.51E-02	104	11	2.81	+
RNA processing (GO:0006396)	3.84	3.66E-28	1.32E-25	924	96	24.99	+
proton transmembrane transport (GO:1902600)	3.78	4.77E-05	3.75E-03	137	14	3.71	+
mitochondrial transmembrane transport (GO:1990542)	3.77	5.69E-04	3.19E-02	98	10	2.65	+
regulation of cyclin-dependent protein serine/threonine kinase activity (GO:0000079)	3.70	6.58E-04	3.55E-02	100	10	2.70	+
negative regulation of DNA metabolic process (GO:0051053)	3.67	6.35E-05	4.78E-03	141	14	3.81	+
mitochondrial transport (GO:0006839)	3.60	7.63E-07	7.82E-05	226	22	6.11	+
endoplasmic reticulum unfolded protein response (GO:0030968)	3.55	8.70E-04	4.52E-02	104	10	2.81	+
organonitrogen compound biosynthetic process (GO:1901566)	3.55	7.45E-37	5.64E-34	1405	135	38.00	+
DNA conformation change (GO:0071103)	3.53	2.03E-08	2.44E-06	304	29	8.22	+
regulation of DNA recombination (GO:0000018)	3.49	3.18E-04	2.01E-02	127	12	3.44	+
regulation of DNA binding (GO:0051101)	3.47	3.39E-04	2.12E-02	128	12	3.46	+
purine ribonucleotide biosynthetic process (GO:0009152)	3.38	1.41E-04	9.95E-03	153	14	4.14	+
cellular nitrogen compound biosynthetic process (GO:0044271)	3.38	3.34E-37	2.79E-34	1577	144	42.66	+
cellular macromolecule catabolic process (GO:0044265)	3.33	1.21E-20	3.32E-18	922	83	24.94	+
regulation of mRNA stability (GO:0043488)	3.31	3.68E-05	2.99E-03	190	17	5.14	+
cellular respiration (GO:0045333)	3.28	1.93E-04	1.29E-02	158	14	4.27	+
cellular response to topologically incorrect protein (GO:0035967)	3.25	3.50E-04	2.15E-02	148	13	4.00	+
gene silencing (GO:0016458)	3.25	3.50E-04	2.14E-02	148	13	4.00	+
intracellular protein transport (GO:0006886)	3.24	6.04E-21	1.68E-18	992	87	26.83	+
negative regulation of chromosome organization (GO:2001251)	3.21	6.34E-04	3.45E-02	138	12	3.73	+
cellular macromolecule biosynthetic process (GO:0034645)	3.19	4.17E-34	2.37E-31	1647	142	44.55	+
regulation of RNA stability (GO:0043487)	3.16	6.29E-05	4.76E-03	199	17	5.38	+
purine-containing compound biosynthetic process (GO:0072522)	3.15	1.71E-04	1.16E-02	176	15	4.76	+
response to topologically incorrect protein (GO:0035966)	3.15	1.07E-04	7.78E-03	188	16	5.09	+
purine nucleotide biosynthetic process (GO:0006164)	3.14	2.92E-04	1.87E-02	165	14	4.46	+
response to unfolded protein (GO:0006986)	3.12	3.09E-04	1.97E-02	166	14	4.49	+
ribonucleotide biosynthetic process (GO:0009260)	3.12	3.09E-04	1.96E-02	166	14	4.49	+
macromolecule biosynthetic process (GO:0009059)	3.11	2.60E-33	1.43E-30	1699	143	45.96	+
cellular component disassembly (GO:0022411)	3.11	2.21E-08	2.64E-06	404	34	10.93	+
mitochondrion organization (GO:0007005)	3.05	5.15E-09	6.83E-07	460	38	12.44	+
RNA metabolic process (GO:0016070)	3.04	3.85E-30	1.70E-27	1628	134	44.04	+
cellular protein-containing complex assembly (GO:0034622)	3.04	3.54E-15	7.61E-13	827	68	22.37	+
RNA phosphodiester bond hydrolysis (GO:0090501)	3.03	4.08E-04	2.42E-02	171	14	4.63	+
regulation of translation (GO:0006417)	3.02	1.76E-07	1.89E-05	380	31	10.28	+
gene expression (GO:0010467)	2.98	5.00E-38	4.41E-35	2112	170	57.13	+
ribose phosphate biosynthetic process (GO:0046390)	2.97	4.80E-04	2.77E-02	174	14	4.71	+
macromolecule catabolic process (GO:0009057)	2.97	2.74E-18	6.60E-16	1057	85	28.59	+
regulation of mRNA catabolic process (GO:0061013)	2.96	1.29E-04	9.22E-03	212	17	5.73	+
regulation of myeloid cell differentiation (GO:0045637)	2.80	1.63E-04	1.12E-02	238	18	6.44	+
posttranscriptional regulation of gene expression (GO:0010608)	2.79	9.50E-09	1.20E-06	557	42	15.07	+
regulation of chromatin organization (GO:1902275)	2.78	3.98E-04	2.38E-02	213	16	5.76	+
regulation of cellular amide metabolic process (GO:0034248)	2.70	1.08E-06	1.08E-04	438	32	11.85	+
protein-containing complex subunit organization (GO:0043933)	2.69	3.66E-21	1.04E-18	1551	113	41.95	+
response to endoplasmic reticulum stress (GO:0034976)	2.60	3.75E-04	2.28E-02	256	18	6.92	+
intracellular transport (GO:0046907)	2.56	3.30E-18	7.70E-16	1529	106	41.36	+
nucleic acid metabolic process (GO:0090304)	2.53	3.00E-26	9.54E-24	2240	153	60.59	+
negative regulation of gene expression (GO:0010629)	2.50	3.97E-23	1.19E-20	2043	138	55.26	+
chromatin organization (GO:0006325)	2.46	7.40E-08	8.23E-06	706	47	19.10	+
mRNA splicing, via spliceosome (GO:0000398)	2.44	5.60E-04	3.17E-02	303	20	8.20	+
RNA splicing, via transesterification reactions with bulged adenosine as nucleophile (GO:0000377)	2.44	5.60E-04	3.16E-02	303	20	8.20	+
regulation of mRNA metabolic process (GO:1903311)	2.43	2.00E-04	1.33E-02	350	23	9.47	+
cellular biosynthetic process (GO:0044249)	2.42	5.02E-29	2.04E-26	2701	177	73.06	+
RNA splicing, via transesterification reactions (GO:0000375)	2.42	5.96E-04	3.32E-02	306	20	8.28	+
protein transport (GO:0015031)	2.40	3.99E-15	8.34E-13	1510	98	40.84	+
nucleic acid phosphodiester bond hydrolysis (GO:0090305)	2.39	6.38E-04	3.46E-02	309	20	8.36	+
negative regulation of transferase activity (GO:0051348)	2.39	9.10E-04	4.68E-02	294	19	7.95	+
organic substance biosynthetic process (GO:1901576)	2.38	5.63E-29	2.24E-26	2807	181	75.93	+
cellular nitrogen compound metabolic process (GO:0034641)	2.37	7.31E-36	4.65E-33	3400	218	91.97	+
nucleobase-containing compound metabolic process (GO:0006139)	2.36	2.37E-27	8.20E-25	2740	175	74.11	+
biosynthetic process (GO:0009058)	2.35	3.07E-28	1.14E-25	2863	182	77.44	+
peptide transport (GO:0015833)	2.35	1.51E-14	3.00E-12	1542	98	41.71	+
establishment of protein localization (GO:0045184)	2.34	5.89E-15	1.22E-12	1595	101	43.14	+
protein-containing complex assembly (GO:0065003)	2.32	7.01E-12	1.16E-09	1306	82	35.33	+
cellular protein localization (GO:0034613)	2.31	7.67E-15	1.56E-12	1647	103	44.55	+
response to growth factor (GO:0070848)	2.31	2.12E-05	1.79E-03	529	33	14.31	+
cellular macromolecule localization (GO:0070727)	2.30	9.36E-15	1.88E-12	1656	103	44.79	+
amide transport (GO:0042886)	2.30	5.70E-14	1.09E-11	1577	98	42.66	+
cellular response to growth factor stimulus (GO:0071363)	2.29	4.33E-05	3.46E-03	500	31	13.52	+
heterocycle metabolic process (GO:0046483)	2.27	2.88E-26	9.35E-24	2936	180	79.42	+
interspecies interaction between organisms (GO:0044419)	2.24	2.43E-17	5.52E-15	2100	127	56.80	+
cellular aromatic compound metabolic process (GO:0006725)	2.21	1.65E-24	5.06E-22	2984	178	80.71	+
chromosome organization (GO:0051276)	2.19	1.66E-08	2.03E-06	1065	63	28.81	+
nitrogen compound transport (GO:0071705)	2.17	7.24E-14	1.34E-11	1858	109	50.26	+
cellular component biogenesis (GO:0044085)	2.16	3.70E-20	9.63E-18	2654	155	71.79	+
generation of precursor metabolites and energy (GO:0006091)	2.15	7.01E-04	3.73E-02	412	24	11.14	+
regulation of hemopoiesis (GO:1903706)	2.11	5.28E-04	3.01E-02	473	27	12.79	+
negative regulation of macromolecule metabolic process (GO:0010605)	2.10	2.03E-20	5.39E-18	2928	166	79.20	+
organic cyclic compound metabolic process (GO:1901360)	2.08	3.21E-22	9.46E-20	3216	181	86.99	+
cellular catabolic process (GO:0044248)	2.07	7.60E-12	1.24E-09	1823	102	49.31	+
negative regulation of nucleobase-containing compound metabolic process (GO:0045934)	2.06	3.51E-10	5.07E-08	1559	87	42.17	+
negative regulation of metabolic process (GO:0009892)	2.02	4.63E-20	1.19E-17	3178	174	85.96	+
negative regulation of cellular macromolecule biosynthetic process (GO:2000113)	2.00	6.17E-09	8.04E-07	1495	81	40.44	+
negative regulation of cell cycle (GO:0045786)	2.00	4.19E-04	2.48E-02	573	31	15.50	+
establishment of localization in cell (GO:0051649)	2.00	4.45E-14	8.63E-12	2386	129	64.54	+
negative regulation of transcription, DNA-templated (GO:0045892)	2.00	1.02E-07	1.12E-05	1297	70	35.08	+
GO Term / Panther cathegory	fold Enrichment	raw P-value	FDR	Homo sapiens - REFLIST (20851)	Number of genes	expected	over/under
mitochondrial intermembrane space protein transporter complex (GO:0042719)	29.58	5.40E-05	1.62E-03	5	4	.14	+	Cellular components
transcription factor AP-1 complex (GO:0035976)	27.73	5.88E-04	1.46E-02	4	3	.11	+
cytosolic large ribosomal subunit (GO:0022625)	21.93	3.31E-31	9.49E-29	59	35	1.60	+
glycosylphosphatidylinositol-N-acetylglucosaminyltransferase (GPI-GnT) complex (GO:0000506)	18.48	1.99E-04	5.40E-03	8	4	.22	+
cytosolic ribosome (GO:0022626)	18.48	2.87E-46	1.44E-43	112	56	3.03	+
cytoplasmic side of rough endoplasmic reticulum membrane (GO:0098556)	18.48	1.36E-03	2.75E-02	6	3	.16	+
cytosolic small ribosomal subunit (GO:0022627)	16.94	3.16E-18	3.02E-16	48	22	1.30	+
polysomal ribosome (GO:0042788)	16.31	1.17E-12	6.34E-11	34	15	.92	+
large ribosomal subunit (GO:0015934)	14.41	2.63E-34	8.80E-32	118	46	3.19	+
ribosomal subunit (GO:0044391)	14.32	9.72E-55	9.76E-52	191	74	5.17	+
small ribosomal subunit (GO:0015935)	14.11	7.76E-22	1.30E-19	76	29	2.06	+
ribonuclease MRP complex (GO:0000172)	13.86	2.56E-03	4.63E-02	8	3	.22	+
nucleosome (GO:0000786)	12.48	1.24E-18	1.32E-16	77	26	2.08	+
ribosome (GO:0005840)	12.22	7.39E-55	1.48E-51	242	80	6.55	+
nuclear nucleosome (GO:0000788)	11.55	1.79E-04	4.91E-03	16	5	.43	+
DNA packaging complex (GO:0044815)	11.31	9.38E-18	7.85E-16	85	26	2.30	+
respiratory chain complex III (GO:0045275)	10.56	1.09E-03	2.37E-02	14	4	.38	+
mitochondrial respiratory chain complex III (GO:0005750)	10.56	1.09E-03	2.34E-02	14	4	.38	+
organellar small ribosomal subunit (GO:0000314)	9.24	3.00E-05	9.41E-04	28	7	.76	+
mitochondrial small ribosomal subunit (GO:0005763)	9.24	3.00E-05	9.27E-04	28	7	.76	+
eukaryotic 43S preinitiation complex (GO:0016282)	8.70	1.99E-03	3.78E-02	17	4	.46	+
cytoplasmic side of endoplasmic reticulum membrane (GO:0098554)	8.70	1.99E-03	3.74E-02	17	4	.46	+
polysome (GO:0005844)	8.22	1.09E-09	4.97E-08	72	16	1.95	+
translation preinitiation complex (GO:0070993)	8.22	2.39E-03	4.40E-02	18	4	.49	+
mitochondrial proton-transporting ATP synthase complex (GO:0005753)	8.04	7.41E-04	1.81E-02	23	5	.62	+
organellar ribosome (GO:0000313)	7.89	5.43E-11	2.66E-09	89	19	2.41	+
mitochondrial ribosome (GO:0005761)	7.89	5.43E-11	2.59E-09	89	19	2.41	+
cytochrome complex (GO:0070069)	7.84	7.42E-05	2.16E-03	33	7	.89	+
preribosome, large subunit precursor (GO:0030687)	7.70	8.76E-04	2.07E-02	24	5	.65	+
proton-transporting ATP synthase complex (GO:0045259)	7.70	8.76E-04	2.04E-02	24	5	.65	+
small nucleolar ribonucleoprotein complex (GO:0005732)	7.70	8.76E-04	2.02E-02	24	5	.65	+
nuclear euchromatin (GO:0005719)	7.61	8.75E-05	2.47E-03	34	7	.92	+
outer mitochondrial membrane protein complex (GO:0098799)	7.39	1.03E-03	2.27E-02	25	5	.68	+
organellar large ribosomal subunit (GO:0000315)	7.01	1.76E-06	6.53E-05	58	11	1.57	+
mitochondrial large ribosomal subunit (GO:0005762)	7.01	1.76E-06	6.41E-05	58	11	1.57	+
protein-DNA complex (GO:0032993)	6.97	1.02E-16	7.60E-15	175	33	4.73	+
mitochondrial protein complex (GO:0098798)	6.18	1.53E-20	2.05E-18	269	45	7.28	+
euchromatin (GO:0000791)	6.16	2.79E-04	7.36E-03	42	7	1.14	+
ribonucleoprotein complex (GO:1990904)	5.97	6.46E-50	4.33E-47	700	113	18.93	+
inner mitochondrial membrane protein complex (GO:0098800)	5.65	5.04E-10	2.36E-08	144	22	3.90	+
mitochondrial intermembrane space (GO:0005758)	5.41	6.64E-06	2.30E-04	82	12	2.22	+
preribosome (GO:0030684)	5.02	3.00E-05	9.55E-04	81	11	2.19	+
proton-transporting two-sector ATPase complex (GO:0016469)	4.88	9.77E-04	2.18E-02	53	7	1.43	+
respiratory chain complex (GO:0098803)	4.84	4.06E-05	1.23E-03	84	11	2.27	+
organelle envelope lumen (GO:0031970)	4.82	1.89E-05	6.23E-04	92	12	2.49	+
respirasome (GO:0070469)	4.81	8.85E-06	3.01E-04	100	13	2.70	+
integral component of mitochondrial inner membrane (GO:0031305)	4.71	1.19E-03	2.49E-02	55	7	1.49	+
intrinsic component of mitochondrial inner membrane (GO:0031304)	4.71	1.19E-03	2.46E-02	55	7	1.49	+
mitochondrial respirasome (GO:0005746)	4.57	6.54E-05	1.93E-03	89	11	2.41	+
mitochondrial inner membrane (GO:0005743)	4.31	2.69E-19	3.37E-17	497	58	13.44	+
organelle inner membrane (GO:0019866)	3.90	9.82E-18	7.89E-16	559	59	15.12	+
focal adhesion (GO:0005925)	3.72	2.56E-12	1.35E-10	417	42	11.28	+
cell-substrate junction (GO:0030055)	3.65	4.51E-12	2.32E-10	425	42	11.50	+
mitochondrial membrane (GO:0031966)	3.53	9.84E-19	1.10E-16	733	70	19.83	+
mitochondrial envelope (GO:0005740)	3.47	4.05E-19	4.78E-17	778	73	21.04	+
ficolin-1-rich granule (GO:0101002)	3.28	9.06E-04	2.07E-02	124	11	3.35	+
ficolin-1-rich granule lumen (GO:1904813)	3.28	9.06E-04	2.04E-02	124	11	3.35	+
integral component of endoplasmic reticulum membrane (GO:0030176)	3.16	2.75E-04	7.37E-03	164	14	4.44	+
intrinsic component of endoplasmic reticulum membrane (GO:0031227)	3.01	4.31E-04	1.09E-02	172	14	4.65	+
nucleolus (GO:0005730)	2.90	1.76E-15	1.10E-13	942	74	25.48	+
RNA polymerase II transcription regulator complex (GO:0090575)	2.84	1.11E-03	2.37E-02	169	13	4.57	+
mitochondrial matrix (GO:0005759)	2.77	1.26E-07	5.07E-06	480	36	12.98	+
mitochondrial outer membrane (GO:0005741)	2.61	1.54E-03	3.04E-02	198	14	5.36	+
envelope (GO:0031975)	2.50	8.87E-14	5.24E-12	1229	83	33.24	+
organelle envelope (GO:0031967)	2.50	8.87E-14	5.09E-12	1229	83	33.24	+
organelle outer membrane (GO:0031968)	2.48	1.76E-03	3.43E-02	224	15	6.06	+
outer membrane (GO:0019867)	2.45	1.91E-03	3.65E-02	226	15	6.11	+
mitochondrion (GO:0005739)	2.42	6.08E-17	4.70E-15	1648	108	44.58	+
integral component of organelle membrane (GO:0031301)	2.13	1.37E-03	2.75E-02	382	22	10.33	+
anchoring junction (GO:0070161)	2.08	4.92E-06	1.73E-04	837	47	22.64	+
intrinsic component of organelle membrane (GO:0031300)	2.06	2.02E-03	3.76E-02	413	23	11.17	+
GO Term / Panther cathegory	fold Enrichment	raw P-value	FDR	Homo sapiens - REFLIST (20851)	Number of genes	expected	over/under
structural constituent of ribosome (GO:0003735)	15.31	2.33E-53	1.11E-49	169	70	4.57	+	Molecular function
rRNA binding (GO:0019843)	12.71	4.22E-16	2.51E-13	64	22	1.73	+
mRNA 5'-UTR binding (GO:0048027)	9.95	1.99E-05	3.95E-03	26	7	.70	+
ubiquitin-protein transferase regulator activity (GO:0055106)	9.73	3.49E-04	4.88E-02	19	5	.51	+
nucleosomal DNA binding (GO:0031492)	6.64	1.86E-04	3.05E-02	39	7	1.05	+
structural molecule activity (GO:0005198)	4.06	3.28E-24	3.89E-21	711	78	19.23	+
protein heterodimerization activity (GO:0046982)	3.84	2.99E-10	1.09E-07	318	33	8.60	+
translation regulator activity (GO:0045182)	3.72	3.03E-05	5.54E-03	149	15	4.03	+
proton transmembrane transporter activity (GO:0015078)	3.47	3.39E-04	4.89E-02	128	12	3.46	+
RNA binding (GO:0003723)	3.43	9.59E-42	2.28E-38	1691	157	45.74	+
mRNA binding (GO:0003729)	3.42	6.61E-08	2.09E-05	303	28	8.20	+
ubiquitin-like protein ligase binding (GO:0044389)	2.89	5.56E-06	1.32E-03	320	25	8.66	+
ubiquitin protein ligase binding (GO:0031625)	2.82	1.82E-05	3.77E-03	301	23	8.14	+
cadherin binding (GO:0045296)	2.63	5.08E-05	8.63E-03	323	23	8.74	+
protein dimerization activity (GO:0046983)	2.12	1.50E-07	4.47E-05	1028	59	27.81	+
nucleic acid binding (GO:0003676)	2.04	1.69E-27	2.67E-24	4034	223	109.12	+
GO Term / Panther cathegory	fold Enrichment	raw P-value	FDR	Homo sapiens - REFLIST (20851)	Number of genes	expected	over/under
APOBEC3G mediated resistance to HIV-1 infection (R-HSA-180689)	27.73	5.88E-04	7.50E-03	4	3	.11	+	Reactome Pathway
Peptide chain elongation (R-HSA-156902)	23.68	1.16E-51	6.60E-49	89	57	2.41	+
Viral mRNA Translation (R-HSA-192823)	22.85	3.05E-49	5.36E-47	89	55	2.41	+
Eukaryotic Translation Elongation (R-HSA-156842)	22.42	1.14E-50	5.23E-48	94	57	2.54	+
Selenocysteine synthesis (R-HSA-2408557)	22.26	1.16E-49	2.95E-47	93	56	2.52	+
Eukaryotic Translation Termination (R-HSA-72764)	22.26	1.16E-49	2.65E-47	93	56	2.52	+
Nonsense Mediated Decay (NMD) independent of the Exon Junction Complex (EJC) (R-HSA-975956)	21.40	4.36E-48	6.22E-46	95	55	2.57	+
Response of EIF2AK4 (GCN2) to amino acid deficiency (R-HSA-9633012)	21.23	1.57E-50	5.97E-48	101	58	2.73	+
Formation of a pool of free 40S subunits (R-HSA-72689)	20.86	2.40E-49	4.57E-47	101	57	2.73	+
RNA Polymerase I Promoter Opening (R-HSA-73728)	20.80	2.35E-16	1.19E-14	32	18	.87	+
L13a-mediated translational silencing of Ceruloplasmin expression (R-HSA-156827)	19.65	6.58E-50	2.15E-47	111	59	3.00	+
DNA methylation (R-HSA-5334118)	19.57	5.29E-16	2.62E-14	34	18	.92	+
GTP hydrolysis and joining of the 60S ribosomal subunit (R-HSA-72706)	19.48	9.81E-50	2.80E-47	112	59	3.03	+
Packaging Of Telomere Ends (R-HSA-171306)	19.05	4.90E-15	2.03E-13	33	17	.89	+
SRP-dependent cotranslational protein targeting to membrane (R-HSA-1799339)	18.82	2.04E-47	2.73E-45	112	57	3.03	+
Activated PKN1 stimulates transcription of AR (androgen receptor) regulated genes KLK2 and KLK3 (R-HSA-5625886)	18.48	1.14E-15	5.44E-14	36	18	.97	+
Eukaryotic Translation Initiation (R-HSA-72613)	18.33	1.48E-48	2.41E-46	119	59	3.22	+
Cap-dependent Translation Initiation (R-HSA-72737)	18.33	1.48E-48	2.25E-46	119	59	3.22	+
Nonsense-Mediated Decay (NMD) (R-HSA-927802)	18.32	6.40E-47	8.12E-45	115	57	3.11	+
Nonsense Mediated Decay (NMD) enhanced by the Exon Junction Complex (EJC) (R-HSA-975957)	18.32	6.40E-47	7.69E-45	115	57	3.11	+
SIRT1 negatively regulates rRNA expression (R-HSA-427359)	17.99	1.66E-15	7.73E-14	37	18	1.00	+
Selenoamino acid metabolism (R-HSA-2408522)	17.85	1.29E-45	1.33E-43	116	56	3.14	+
Depurination (R-HSA-73927)	17.46	1.49E-14	5.78E-13	36	17	.97	+
Cleavage of the damaged purine (R-HSA-110331)	17.46	1.49E-14	5.68E-13	36	17	.97	+
Recognition and association of DNA glycosylase with site containing an affected purine (R-HSA-110330)	17.46	1.49E-14	5.59E-13	36	17	.97	+
ATF6 (ATF6-alpha) activates chaperone genes (R-HSA-381183)	16.43	2.82E-04	3.90E-03	9	4	.24	+
Influenza Viral RNA Transcription and Replication (R-HSA-168273)	16.24	2.09E-45	2.07E-43	132	58	3.57	+
PRC2 methylates histones and DNA (R-HSA-212300)	15.84	9.42E-15	3.78E-13	42	18	1.14	+
Condensation of Prophase Chromosomes (R-HSA-2299718)	15.84	9.42E-15	3.71E-13	42	18	1.14	+
Modulation by Mtb of host immune system (R-HSA-9637628)	15.84	1.90E-03	2.00E-02	7	3	.19	+
Influenza Life Cycle (R-HSA-168255)	15.47	3.27E-45	3.11E-43	141	59	3.81	+
Depyrimidination (R-HSA-73928)	15.33	8.08E-14	2.75E-12	41	17	1.11	+
Cleavage of the damaged pyrimidine (R-HSA-110329)	15.33	8.08E-14	2.71E-12	41	17	1.11	+
Recognition and association of DNA glycosylase with site containing an affected pyrimidine (R-HSA-110328)	15.33	8.08E-14	2.67E-12	41	17	1.11	+
Formation of the ternary complex, and subsequently, the 43S complex (R-HSA-72695)	15.22	1.04E-16	5.40E-15	51	21	1.38	+
Base-Excision Repair, AP Site Formation (R-HSA-73929)	14.96	1.11E-13	3.51E-12	42	17	1.14	+
ERCC6 (CSB) and EHMT2 (G9a) positively regulate rRNA expression (R-HSA-427389)	14.79	2.45E-14	9.03E-13	45	18	1.22	+
Ribosomal scanning and start codon recognition (R-HSA-72702)	14.66	6.95E-18	4.41E-16	58	23	1.57	+
Transcriptional regulation of granulopoiesis (R-HSA-9616222)	14.66	6.95E-18	4.29E-16	58	23	1.57	+
Translation initiation complex formation (R-HSA-72649)	14.66	6.95E-18	4.18E-16	58	23	1.57	+
Activation of the mRNA upon binding of the cap-binding complex and eIFs, and subsequent binding to 43S (R-HSA-72662)	14.41	9.43E-18	5.52E-16	59	23	1.60	+
Influenza Infection (R-HSA-168254)	14.35	1.03E-43	9.06E-42	152	59	4.11	+
B-WICH complex positively regulates rRNA expression (R-HSA-5250924)	14.02	7.79E-17	4.14E-15	58	22	1.57	+
DNA Damage/Telomere Stress Induced Senescence (R-HSA-2559586)	13.94	1.71E-17	9.53E-16	61	23	1.65	+
Downregulation of ERBB4 signaling (R-HSA-1253288)	13.86	2.56E-03	2.58E-02	8	3	.22	+
Myoclonic epilepsy of Lafora (R-HSA-3785653)	13.86	2.56E-03	2.56E-02	8	3	.22	+
ATF6 (ATF6-alpha) activates chaperones (R-HSA-381033)	13.44	5.16E-04	6.62E-03	11	4	.30	+
RNA Polymerase I Promoter Escape (R-HSA-73772)	13.16	1.12E-15	5.43E-14	59	21	1.60	+
Metalloprotease DUBs (R-HSA-5689901)	13.12	7.84E-09	1.57E-07	31	11	.84	+
Regulation of expression of SLITs and ROBOs (R-HSA-9010553)	12.91	1.40E-41	1.18E-39	169	59	4.57	+
Major pathway of rRNA processing in the nucleolus and cytosol (R-HSA-6791226)	12.80	3.45E-44	3.15E-42	182	63	4.92	+
rRNA processing in the nucleus and cytosol (R-HSA-8868773)	12.71	4.02E-46	4.59E-44	192	66	5.19	+
Meiotic recombination (R-HSA-912446)	12.54	5.29E-14	1.86E-12	56	19	1.51	+
Senescence-Associated Secretory Phenotype (SASP) (R-HSA-2559582)	12.48	2.71E-19	1.77E-17	80	27	2.16	+
InlA-mediated entry of Listeria monocytogenes into host cells (R-HSA-8876493)	12.32	3.35E-03	3.16E-02	9	3	.24	+
Integration of provirus (R-HSA-162592)	12.32	3.35E-03	3.15E-02	9	3	.24	+
Prevention of phagosomal-lysosomal fusion (R-HSA-9636383)	12.32	3.35E-03	3.13E-02	9	3	.24	+
PTK6 Regulates RTKs and Their Effectors AKT1 and DOK1 (R-HSA-8849469)	12.32	3.35E-03	3.12E-02	9	3	.24	+
Regulation of PTEN localization (R-HSA-8948747)	12.32	3.35E-03	3.11E-02	9	3	.24	+
rRNA processing (R-HSA-72312)	12.26	5.36E-46	5.83E-44	202	67	5.46	+
RUNX1 regulates genes involved in megakaryocyte differentiation and platelet function (R-HSA-8936459)	11.76	7.07E-15	2.88E-13	66	21	1.79	+
Formation of the beta-catenin:TCF transactivating complex (R-HSA-201722)	11.71	1.48E-13	4.50E-12	60	19	1.62	+
HDACs deacetylate histones (R-HSA-3214815)	11.71	1.48E-13	4.44E-12	60	19	1.62	+
Deposition of new CENPA-containing nucleosomes at the centromere (R-HSA-606279)	11.64	3.08E-12	8.19E-11	54	17	1.46	+
Nucleosome assembly (R-HSA-774815)	11.64	3.08E-12	8.10E-11	54	17	1.46	+
NRIF signals cell death from the nucleus (R-HSA-205043)	11.55	1.79E-04	2.61E-03	16	5	.43	+
Apoptosis induced DNA fragmentation (R-HSA-140342)	11.38	8.62E-04	1.03E-02	13	4	.35	+
Pre-NOTCH Transcription and Translation (R-HSA-1912408)	11.33	2.41E-13	7.06E-12	62	19	1.68	+
RMTs methylate histone arginines (R-HSA-3214858)	11.32	8.21E-11	1.86E-09	49	15	1.33	+
RHO GTPases activate PKNs (R-HSA-5625740)	11.15	3.06E-13	8.85E-12	63	19	1.70	+
Telomere Maintenance (R-HSA-157579)	11.15	3.06E-13	8.74E-12	63	19	1.70	+
Positive epigenetic regulation of rRNA expression (R-HSA-5250913)	11.14	4.09E-15	1.73E-13	73	22	1.97	+
IRAK2 mediated activation of TAK1 complex (R-HSA-937042)	11.09	4.27E-03	3.75E-02	10	3	.27	+
Translation (R-HSA-72766)	10.98	1.72E-56	3.93E-53	293	87	7.93	+
Meiotic synapsis (R-HSA-1221632)	10.84	8.02E-12	2.01E-10	58	17	1.57	+
Amyloid fiber formation (R-HSA-977225)	10.76	1.81E-15	8.27E-14	79	23	2.14	+
Transcriptional regulation by small RNAs (R-HSA-5578749)	10.64	3.74E-14	1.36E-12	73	21	1.97	+
Early Phase of HIV Life Cycle (R-HSA-162594)	10.56	1.09E-03	1.23E-02	14	4	.38	+
Base Excision Repair (R-HSA-73884)	10.56	1.70E-13	5.03E-12	70	20	1.89	+
NoRC negatively regulates rRNA expression (R-HSA-427413)	10.49	4.68E-14	1.67E-12	74	21	2.00	+
Signaling by ROBO receptors (R-HSA-376176)	10.32	1.18E-37	8.97E-36	215	60	5.82	+
Formation of ATP by chemiosmotic coupling (R-HSA-163210)	10.27	2.83E-04	3.89E-03	18	5	.49	+
RUNX1 regulates transcription of genes involved in differentiation of HSCs (R-HSA-8939236)	10.19	2.03E-17	1.10E-15	98	27	2.65	+
Negative epigenetic regulation of rRNA expression (R-HSA-5250941)	10.08	9.05E-14	2.95E-12	77	21	2.08	+
Chaperone Mediated Autophagy (R-HSA-9613829)	10.08	7.47E-05	1.14E-03	22	6	.60	+
Pink/Parkin Mediated Mitophagy (R-HSA-5205685)	10.08	7.47E-05	1.14E-03	22	6	.60	+
TICAM1,TRAF6-dependent induction of TAK1 complex (R-HSA-9014325)	10.08	5.33E-03	4.46E-02	11	3	.30	+
Alpha-protein kinase 1 signaling pathway (R-HSA-9645460)	10.08	5.33E-03	4.44E-02	11	3	.30	+
RNA Polymerase I Promoter Clearance (R-HSA-73854)	9.95	1.12E-13	3.51E-12	78	21	2.11	+
Regulation of innate immune responses to cytosolic DNA (R-HSA-3134975)	9.86	1.35E-03	1.50E-02	15	4	.41	+
Response of EIF2AK1 (HRI) to heme deficiency (R-HSA-9648895)	9.86	1.35E-03	1.49E-02	15	4	.41	+
RNA Polymerase I Transcription (R-HSA-73864)	9.83	1.38E-13	4.27E-12	79	21	2.14	+
Activation of anterior HOX genes in hindbrain development during early embryogenesis (R-HSA-5617472)	9.75	2.86E-15	1.28E-13	91	24	2.46	+
Activation of HOX genes during differentiation (R-HSA-5619507)	9.75	2.86E-15	1.26E-13	91	24	2.46	+
Oxidative Stress Induced Senescence (R-HSA-2559580)	9.64	3.52E-15	1.52E-13	92	24	2.49	+
Formation of Senescence-Associated Heterochromatin Foci (SAHF) (R-HSA-2559584)	9.24	1.65E-03	1.76E-02	16	4	.43	+
Assembly Of The HIV Virion (R-HSA-175474)	9.24	1.65E-03	1.75E-02	16	4	.43	+
Mitochondrial translation elongation (R-HSA-5389840)	9.24	1.05E-13	3.38E-12	88	22	2.38	+
Pre-NOTCH Expression and Processing (R-HSA-1912422)	9.01	7.51E-12	1.91E-10	78	19	2.11	+
HCMV Late Events (R-HSA-9610379)	8.89	9.10E-12	2.23E-10	79	19	2.14	+
Mitochondrial translation termination (R-HSA-5419276)	8.82	8.29E-13	2.31E-11	88	21	2.38	+
Mitochondrial translation initiation (R-HSA-5368286)	8.82	8.29E-13	2.28E-11	88	21	2.38	+
Recruitment and ATM-mediated phosphorylation of repair and signaling proteins at DNA double strand breaks (R-HSA-5693565)	8.77	5.84E-09	1.20E-07	59	14	1.60	+
Protein methylation (R-HSA-8876725)	8.70	1.99E-03	2.08E-02	17	4	.46	+
Regulation of necroptotic cell death (R-HSA-5675482)	8.70	1.99E-03	2.07E-02	17	4	.46	+
Mitochondrial translation (R-HSA-5368287)	8.65	3.30E-13	9.32E-12	94	22	2.54	+
DNA Double Strand Break Response (R-HSA-5693606)	8.63	7.03E-09	1.42E-07	60	14	1.62	+
Meiosis (R-HSA-1500620)	8.60	4.37E-12	1.12E-10	86	20	2.33	+
NOTCH2 Activation and Transmission of Signal to the Nucleus (R-HSA-2979096)	8.40	6.22E-04	7.72E-03	22	5	.60	+
Cristae formation (R-HSA-8949613)	8.35	5.26E-05	8.22E-04	31	7	.84	+
E3 ubiquitin ligases ubiquitinate target proteins (R-HSA-8866654)	8.22	1.34E-07	2.46E-06	54	12	1.46	+
Mitophagy (R-HSA-5205647)	8.22	1.96E-04	2.82E-03	27	6	.73	+
Chromosome Maintenance (R-HSA-73886)	8.22	8.96E-12	2.23E-10	90	20	2.43	+
HCMV Early Events (R-HSA-9609690)	8.13	9.67E-13	2.60E-11	100	22	2.70	+
Estrogen-dependent gene expression (R-HSA-9018519)	7.83	5.66E-14	1.96E-12	118	25	3.19	+
Nonhomologous End-Joining (NHEJ) (R-HSA-5693571)	7.82	6.83E-07	1.19E-05	52	11	1.41	+
Regulated Necrosis (R-HSA-5218859)	7.78	2.83E-03	2.81E-02	19	4	.51	+
RIPK1-mediated regulated necrosis (R-HSA-5213460)	7.78	2.83E-03	2.80E-02	19	4	.51	+
Infectious disease (R-HSA-5663205)	7.55	1.96E-49	4.08E-47	465	95	12.58	+
Gene Silencing by RNA (R-HSA-211000)	7.54	1.12E-11	2.67E-10	103	21	2.79	+
Cellular Senescence (R-HSA-2559583)	7.48	1.62E-17	9.25E-16	163	33	4.41	+
Downregulation of TGF-beta receptor signaling (R-HSA-2173788)	7.39	1.03E-03	1.19E-02	25	5	.68	+
rRNA modification in the nucleus and cytosol (R-HSA-6790901)	7.39	3.61E-07	6.49E-06	60	12	1.62	+
NOTCH3 Activation and Transmission of Signal to the Nucleus (R-HSA-9013507)	7.39	1.03E-03	1.19E-02	25	5	.68	+
Cellular responses to stress (R-HSA-2262752)	7.22	3.43E-54	3.92E-51	548	107	14.82	+
HATs acetylate histones (R-HSA-3214847)	7.19	2.45E-11	5.65E-10	108	21	2.92	+
TGF-beta receptor signaling activates SMADs (R-HSA-2173789)	7.16	3.77E-04	5.01E-03	31	6	.84	+
Mitotic Prophase (R-HSA-68875)	7.11	8.70E-11	1.95E-09	104	20	2.81	+
Epigenetic regulation of gene expression (R-HSA-212165)	7.07	1.08E-11	2.61E-10	115	22	3.11	+
Cellular responses to external stimuli (R-HSA-8953897)	7.04	2.97E-53	2.26E-50	562	107	15.20	+
PERK regulates gene expression (R-HSA-381042)	6.93	4.38E-04	5.75E-03	32	6	.87	+
SMAD2/SMAD3:SMAD4 heterotrimer regulates transcription (R-HSA-2173796)	6.93	4.38E-04	5.71E-03	32	6	.87	+
Processing of DNA double-strand break ends (R-HSA-5693607)	6.85	3.10E-08	5.85E-07	81	15	2.19	+
ATF4 activates genes in response to endoplasmic reticulum stress (R-HSA-380994)	6.85	1.39E-03	1.54E-02	27	5	.73	+
Mitochondrial protein import (R-HSA-1268020)	6.83	7.66E-07	1.33E-05	65	12	1.76	+
Oncogene Induced Senescence (R-HSA-2559585)	6.72	5.06E-04	6.53E-03	33	6	.89	+
Reproduction (R-HSA-1474165)	6.60	2.77E-10	6.15E-09	112	20	3.03	+
HCMV Infection (R-HSA-9609646)	6.56	3.96E-11	9.04E-10	124	22	3.35	+
Protein ubiquitination (R-HSA-8852135)	6.49	4.40E-07	7.79E-06	74	13	2.00	+
Metabolism of amino acids and derivatives (R-HSA-71291)	6.45	9.13E-30	6.52E-28	367	64	9.93	+
mTORC1-mediated signalling (R-HSA-166208)	6.43	5.16E-03	4.43E-02	23	4	.62	+
APC/C:Cdc20 mediated degradation of Cyclin B (R-HSA-174048)	6.43	5.16E-03	4.42E-02	23	4	.62	+
Growth hormone receptor signaling (R-HSA-982772)	6.43	5.16E-03	4.40E-02	23	4	.62	+
G1 Phase (R-HSA-69236)	6.02	3.17E-04	4.33E-03	43	7	1.16	+
Cyclin D associated events in G1 (R-HSA-69231)	6.02	3.17E-04	4.31E-03	43	7	1.16	+
Activated NOTCH1 Transmits Signal to the Nucleus (R-HSA-2122948)	5.96	2.39E-03	2.44E-02	31	5	.84	+
UCH proteinases (R-HSA-5689603)	5.84	1.99E-07	3.60E-06	95	15	2.57	+
SCF(Skp2)-mediated degradation of p27/p21 (R-HSA-187577)	5.64	7.07E-05	1.09E-03	59	9	1.60	+
Signaling by NOTCH2 (R-HSA-1980145)	5.60	3.05E-03	2.97E-02	33	5	.89	+
AUF1 (hnRNP D0) binds and destabilizes mRNA (R-HSA-450408)	5.58	1.90E-04	2.76E-03	53	8	1.43	+
Formation of TC-NER Pre-Incision Complex (R-HSA-6781823)	5.58	1.90E-04	2.75E-03	53	8	1.43	+
Homology Directed Repair (R-HSA-5693538)	5.55	2.45E-08	4.67E-07	120	18	3.25	+
ESR-mediated signaling (R-HSA-8939211)	5.54	3.32E-12	8.63E-11	187	28	5.06	+
HDR through Homologous Recombination (HRR) or Single Strand Annealing (SSA) (R-HSA-5693567)	5.51	6.47E-08	1.20E-06	114	17	3.08	+
Metabolism of RNA (R-HSA-8953854)	5.48	3.10E-40	2.44E-38	661	98	17.88	+
Transcriptional regulation by RUNX1 (R-HSA-8878171)	5.44	8.38E-13	2.28E-11	204	30	5.52	+
TNF signaling (R-HSA-75893)	5.28	1.56E-03	1.68E-02	42	6	1.14	+
N-glycan trimming in the ER and Calnexin/Calreticulin cycle (R-HSA-532668)	5.28	3.83E-03	3.44E-02	35	5	.95	+
G2/M DNA damage checkpoint (R-HSA-69473)	5.21	2.19E-05	3.54E-04	78	11	2.11	+
Signaling by NOTCH (R-HSA-157118)	5.18	1.39E-11	3.28E-10	200	28	5.41	+
Respiratory electron transport, ATP synthesis by chemiosmotic coupling, and heat production by uncoupling proteins. (R-HSA-163200)	5.11	1.73E-07	3.16E-06	123	17	3.33	+
Signaling by Non-Receptor Tyrosine Kinases (R-HSA-9006927)	5.07	7.96E-04	9.62E-03	51	7	1.38	+
Signaling by PTK6 (R-HSA-8848021)	5.07	7.96E-04	9.56E-03	51	7	1.38	+
Ubiquitin-dependent degradation of Cyclin D (R-HSA-75815)	5.07	7.96E-04	9.51E-03	51	7	1.38	+
Ub-specific processing proteases (R-HSA-5689880)	5.07	2.12E-11	4.95E-10	204	28	5.52	+
Transcriptional activity of SMAD2/SMAD3:SMAD4 heterotrimer (R-HSA-2173793)	5.04	1.93E-03	2.02E-02	44	6	1.19	+
mRNA Splicing - Minor Pathway (R-HSA-72165)	4.98	8.83E-04	1.04E-02	52	7	1.41	+
Cyclin E associated events during G1/S transition (R-HSA-69202)	4.96	3.32E-05	5.34E-04	82	11	2.22	+
Fanconi Anemia Pathway (R-HSA-6783310)	4.86	5.25E-03	4.46E-02	38	5	1.03	+
DNA Damage Recognition in GG-NER (R-HSA-5696394)	4.86	5.25E-03	4.44E-02	38	5	1.03	+
Cyclin A:Cdk2-associated events at S phase entry (R-HSA-69656)	4.84	4.06E-05	6.43E-04	84	11	2.27	+
SCF-beta-TrCP mediated degradation of Emi1 (R-HSA-174113)	4.79	1.08E-03	1.23E-02	54	7	1.46	+
Axon guidance (R-HSA-422475)	4.79	6.79E-26	4.56E-24	548	71	14.82	+
Regulation of mRNA stability by proteins that bind AU-rich elements (R-HSA-450531)	4.78	4.47E-05	7.05E-04	85	11	2.30	+
TCF dependent signaling in response to WNT (R-HSA-201681)	4.78	3.55E-10	7.79E-09	201	26	5.44	+
Gap-filling DNA repair synthesis and ligation in TC-NER (R-HSA-6782210)	4.62	6.00E-04	7.57E-03	64	8	1.73	+
p53-Dependent G1/S DNA damage checkpoint (R-HSA-69580)	4.62	6.00E-04	7.53E-03	64	8	1.73	+
p53-Dependent G1 DNA Damage Response (R-HSA-69563)	4.62	6.00E-04	7.49E-03	64	8	1.73	+
Signaling by TGF-beta Receptor Complex (R-HSA-170834)	4.62	2.77E-04	3.85E-03	72	9	1.95	+
Dual incision in TC-NER (R-HSA-6782135)	4.55	6.58E-04	8.08E-03	65	8	1.76	+
Iron uptake and transport (R-HSA-917937)	4.54	1.44E-03	1.56E-02	57	7	1.54	+
Regulation of activated PAK-2p34 by proteasome mediated degradation (R-HSA-211733)	4.53	3.16E-03	3.05E-02	49	6	1.33	+
DNA Double-Strand Break Repair (R-HSA-5693532)	4.50	4.22E-07	7.54E-06	148	18	4.00	+
Selective autophagy (R-HSA-9663891)	4.50	3.33E-04	4.50E-03	74	9	2.00	+
G1/S DNA Damage Checkpoints (R-HSA-69615)	4.48	7.21E-04	8.77E-03	66	8	1.79	+
Unfolded Protein Response (UPR) (R-HSA-381119)	4.47	7.84E-05	1.18E-03	91	11	2.46	+
NIK-->noncanonical NF-kB signaling (R-HSA-5676590)	4.46	1.57E-03	1.69E-02	58	7	1.57	+
G2/M Checkpoints (R-HSA-69481)	4.44	5.05E-07	8.87E-06	150	18	4.06	+
Respiratory electron transport (R-HSA-611105)	4.44	4.00E-05	6.39E-04	100	12	2.70	+
Dectin-1 mediated noncanonical NF-kB signaling (R-HSA-5607761)	4.39	1.72E-03	1.82E-02	59	7	1.60	+
p53-Independent G1/S DNA damage checkpoint (R-HSA-69613)	4.35	3.78E-03	3.47E-02	51	6	1.38	+
p53-Independent DNA Damage Response (R-HSA-69610)	4.35	3.78E-03	3.45E-02	51	6	1.38	+
Ubiquitin Mediated Degradation of Phosphorylated Cdc25A (R-HSA-69601)	4.35	3.78E-03	3.44E-02	51	6	1.38	+
Vpu mediated degradation of CD4 (R-HSA-180534)	4.35	3.78E-03	3.43E-02	51	6	1.38	+
Autodegradation of the E3 ubiquitin ligase COP1 (R-HSA-349425)	4.35	3.78E-03	3.41E-02	51	6	1.38	+
The role of GTSE1 in G2/M progression after G2 checkpoint (R-HSA-8852276)	4.32	4.34E-04	5.73E-03	77	9	2.08	+
Transcription-Coupled Nucleotide Excision Repair (TC-NER) (R-HSA-6781827)	4.27	4.73E-04	6.14E-03	78	9	2.11	+
Regulation of Apoptosis (R-HSA-169911)	4.27	4.12E-03	3.68E-02	52	6	1.41	+
Vif-mediated degradation of APOBEC3G (R-HSA-180585)	4.27	4.12E-03	3.66E-02	52	6	1.41	+
Negative regulation of NOTCH4 signaling (R-HSA-9604323)	4.27	4.12E-03	3.65E-02	52	6	1.41	+
Orc1 removal from chromatin (R-HSA-68949)	4.23	1.02E-03	1.19E-02	70	8	1.89	+
Protein localization (R-HSA-9609507)	4.21	1.00E-06	1.71E-05	158	18	4.27	+
Regulation of RUNX3 expression and activity (R-HSA-8941858)	4.19	4.49E-03	3.90E-02	53	6	1.43	+
Cdc20:Phospho-APC/C mediated degradation of Cyclin A (R-HSA-174184)	4.17	1.11E-03	1.26E-02	71	8	1.92	+
FBXL7 down-regulates AURKA during mitotic entry and in early mitosis (R-HSA-8854050)	4.11	4.88E-03	4.22E-02	54	6	1.46	+
Degradation of AXIN (R-HSA-4641257)	4.11	4.88E-03	4.21E-02	54	6	1.46	+
APC:Cdc20 mediated degradation of cell cycle proteins prior to satisfation of the cell cycle checkpoint (R-HSA-179419)	4.11	1.21E-03	1.36E-02	72	8	1.95	+
Stabilization of p53 (R-HSA-69541)	4.03	5.30E-03	4.46E-02	55	6	1.49	+
Hh mutants that don't undergo autocatalytic processing are degraded by ERAD (R-HSA-5362768)	4.03	5.30E-03	4.45E-02	55	6	1.49	+
Chromatin modifying enzymes (R-HSA-3247509)	4.01	1.05E-08	2.07E-07	240	26	6.49	+
Chromatin organization (R-HSA-4839726)	4.01	1.05E-08	2.06E-07	240	26	6.49	+
APC/C:Cdc20 mediated degradation of mitotic proteins (R-HSA-176409)	4.00	1.42E-03	1.56E-02	74	8	2.00	+
Cellular response to hypoxia (R-HSA-1234174)	4.00	1.42E-03	1.55E-02	74	8	2.00	+
Signaling by FGFR2 (R-HSA-5654738)	3.98	2.84E-03	2.80E-02	65	7	1.76	+
Signaling by Nuclear Receptors (R-HSA-9006931)	3.97	3.48E-09	7.22E-08	261	28	7.06	+
Degradation of DVL (R-HSA-4641258)	3.96	5.74E-03	4.75E-02	56	6	1.51	+
Deubiquitination (R-HSA-5688426)	3.95	1.06E-09	2.24E-08	281	30	7.60	+
Activation of APC/C and APC/C:Cdc20 mediated degradation of mitotic proteins (R-HSA-176814)	3.94	1.54E-03	1.66E-02	75	8	2.03	+
APC/C:Cdc20 mediated degradation of Securin (R-HSA-174154)	3.92	3.08E-03	2.99E-02	66	7	1.79	+
Assembly of the pre-replicative complex (R-HSA-68867)	3.86	3.32E-03	3.15E-02	67	7	1.81	+
DNA Repair (R-HSA-73894)	3.83	5.86E-10	1.25E-08	309	32	8.36	+
Regulation of PTEN stability and activity (R-HSA-8948751)	3.81	3.58E-03	3.30E-02	68	7	1.84	+
MAPK6/MAPK4 signaling (R-HSA-5687128)	3.78	1.05E-03	1.20E-02	88	9	2.38	+
Regulation of APC/C activators between G1/S and early anaphase (R-HSA-176408)	3.74	2.08E-03	2.15E-02	79	8	2.14	+
RHO GTPase Effectors (R-HSA-195258)	3.74	6.29E-09	1.28E-07	287	29	7.76	+
Regulation of RUNX2 expression and activity (R-HSA-8939902)	3.70	4.15E-03	3.66E-02	70	7	1.89	+
Signaling by NOTCH4 (R-HSA-9013694)	3.70	2.23E-03	2.29E-02	80	8	2.16	+
G1/S Transition (R-HSA-69206)	3.70	1.08E-04	1.60E-03	130	13	3.52	+
Signaling by TGF-beta family members (R-HSA-9006936)	3.66	7.07E-04	8.63E-03	101	10	2.73	+
CDK-mediated phosphorylation and removal of Cdc6 (R-HSA-69017)	3.64	4.46E-03	3.90E-02	71	7	1.92	+
APC/C:Cdh1 mediated degradation of Cdc20 and other APC/C:Cdh1 targeted proteins in late mitosis/early G1 (R-HSA-174178)	3.64	4.46E-03	3.89E-02	71	7	1.92	+
Disease (R-HSA-1643685)	3.64	8.02E-31	5.91E-29	1127	111	30.48	+
The citric acid (TCA) cycle and respiratory electron transport (R-HSA-1428517)	3.63	1.22E-05	1.98E-04	173	17	4.68	+
Autophagy (R-HSA-9612973)	3.59	7.82E-05	1.18E-03	144	14	3.90	+
TP53 Regulates Metabolic Genes (R-HSA-5628897)	3.56	2.76E-03	2.75E-02	83	8	2.25	+
Developmental Biology (R-HSA-1266738)	3.54	4.93E-27	3.41E-25	1056	101	28.56	+
DNA Replication Pre-Initiation (R-HSA-69002)	3.52	2.95E-03	2.90E-02	84	8	2.27	+
Mitotic G1 phase and G1/S transition (R-HSA-453279)	3.52	9.58E-05	1.43E-03	147	14	3.98	+
Signaling by WNT (R-HSA-195721)	3.49	4.49E-08	8.40E-07	297	28	8.03	+
APC/C-mediated degradation of cell cycle proteins (R-HSA-174143)	3.48	3.16E-03	3.05E-02	85	8	2.30	+
Regulation of mitotic cell cycle (R-HSA-453276)	3.48	3.16E-03	3.03E-02	85	8	2.30	+
Macroautophagy (R-HSA-1632852)	3.44	3.62E-04	4.87E-03	129	12	3.49	+
Nucleotide Excision Repair (R-HSA-5696398)	3.36	1.29E-03	1.44E-02	110	10	2.98	+
M Phase (R-HSA-68886)	3.35	1.15E-08	2.23E-07	353	32	9.55	+
Switching of origins to a post-replicative state (R-HSA-69052)	3.32	4.09E-03	3.67E-02	89	8	2.41	+
Host Interactions of HIV factors (R-HSA-162909)	3.28	9.06E-04	1.07E-02	124	11	3.35	+
PTEN Regulation (R-HSA-6807070)	3.24	5.97E-04	7.58E-03	137	12	3.71	+
S Phase (R-HSA-69242)	3.23	2.18E-04	3.09E-03	160	14	4.33	+
HIV Life Cycle (R-HSA-162587)	3.23	3.71E-04	4.96E-03	149	13	4.03	+
Metabolism of proteins (R-HSA-392499)	3.16	6.84E-41	5.58E-39	1978	169	53.50	+
Cell Cycle Checkpoints (R-HSA-69620)	3.15	3.53E-06	5.88E-05	270	23	7.30	+
Cell Cycle, Mitotic (R-HSA-69278)	3.14	3.70E-10	8.06E-09	495	42	13.39	+
Synthesis of DNA (R-HSA-69239)	3.13	2.09E-03	2.15E-02	118	10	3.19	+
DNA Replication (R-HSA-69306)	2.93	3.26E-03	3.11E-02	126	10	3.41	+
mRNA Splicing - Major Pathway (R-HSA-72163)	2.88	6.55E-04	8.09E-03	180	14	4.87	+
HIV Infection (R-HSA-162906)	2.77	2.74E-04	3.84E-03	227	17	6.14	+
mRNA Splicing (R-HSA-72172)	2.75	9.73E-04	1.14E-02	188	14	5.09	+
Late Phase of HIV Life Cycle (R-HSA-162599)	2.72	5.38E-03	4.47E-02	136	10	3.68	+
Cell Cycle (R-HSA-1640170)	2.71	9.06E-09	1.80E-07	600	44	16.23	+
Signaling by Rho GTPases (R-HSA-194315)	2.66	3.14E-06	5.27E-05	417	30	11.28	+
Mitotic Anaphase (R-HSA-68882)	2.49	3.31E-03	3.15E-02	193	13	5.22	+
Mitotic Metaphase and Anaphase (R-HSA-2555396)	2.48	3.45E-03	3.19E-02	194	13	5.25	+
Transcriptional Regulation by TP53 (R-HSA-3700989)	2.36	2.63E-04	3.71E-03	360	23	9.74	+
Asparagine N-linked glycosylation (R-HSA-446203)	2.19	2.52E-03	2.56E-02	304	18	8.22	+
GO Term / Panther cathegory	fold Enrichment	raw P-value	FDR	Homo sapiens - REFLIST (20851)	Number of genes	expected	over/under
histone (PC00118)	16.13	2.25E-19	1.46E-17	55	24	1.49	+	Protein class
ribosomal protein (PC00202)	14.59	2.66E-43	5.18E-41	147	58	3.98	+
translational protein (PC00263)	8.90	7.46E-37	7.27E-35	266	64	7.20	+
ATP synthase (PC00002)	6.81	1.61E-04	3.93E-03	38	7	1.03	+
DNA binding protein (PC00009)	4.40	8.72E-10	3.40E-08	227	27	6.14	+
nucleic acid binding protein (PC00171)	2.63	3.15E-11	1.54E-09	873	62	23.61	+
RNA binding protein (PC00031)	2.02	1.96E-04	4.25E-03	642	35	17.37	+
