# Supplementary material for: Unveiling RCOR1 as a rheostat at transcriptionally permissive chromatin
Source: Nat Commun. 2022 Mar 23;13:1550. doi: 10.1038/s41467-022-29261-0 (PMC8943175; doi:10.1038/s41467-022-29261-0)
Supplement: Supplementary file 5 — Supplementary Dataset 2 [file 41467_2022_29261_MOESM5_ESM.xlsx]

## Sheet: enrichment 2
GO Term / Panther cathegory	fold Enrichment	raw P-value	FDR	Homo sapiens - REFLIST (20851)	Number of genes	expected	over/under
intra-S DNA damage checkpoint (GO:0031573)	5.66	4.18E-04	2.22E-02	16	8	1.41	+	Biological process
protein localization to centrosome (GO:0071539)	4.85	4.46E-04	2.32E-02	21	9	1.86	+
protein localization to microtubule organizing center (GO:1905508)	4.63	5.84E-04	2.94E-02	22	9	1.94	+
response to X-ray (GO:0010165)	4.15	3.15E-04	1.76E-02	30	11	2.65	+
termination of RNA polymerase II transcription (GO:0006369)	3.68	2.45E-04	1.44E-02	40	13	3.53	+
replication fork processing (GO:0031297)	3.66	7.48E-04	3.62E-02	34	11	3.00	+
DNA-dependent DNA replication maintenance of fidelity (GO:0045005)	3.42	4.38E-04	2.28E-02	43	13	3.80	+
reciprocal meiotic recombination (GO:0007131)	3.20	2.98E-04	1.69E-02	53	15	4.68	+
homologous recombination (GO:0035825)	3.14	3.52E-04	1.92E-02	54	15	4.77	+
DNA replication (GO:0006260)	2.94	2.92E-11	9.67E-09	223	58	19.70	+
mRNA export from nucleus (GO:0006406)	2.88	5.14E-06	5.45E-04	110	28	9.72	+
mRNA-containing ribonucleoprotein complex export from nucleus (GO:0071427)	2.88	5.14E-06	5.42E-04	110	28	9.72	+
cellular response to ionizing radiation (GO:0071479)	2.83	4.18E-04	2.22E-02	68	17	6.01	+
DNA-dependent DNA replication (GO:0006261)	2.81	1.35E-06	1.60E-04	137	34	12.10	+
nuclear-transcribed mRNA catabolic process, deadenylation-dependent decay (GO:0000288)	2.78	1.03E-03	4.71E-02	61	15	5.39	+
mRNA 3'-end processing (GO:0031124)	2.77	8.48E-05	5.79E-03	90	22	7.95	+
DNA-templated transcription, termination (GO:0006353)	2.72	3.00E-04	1.69E-02	79	19	6.98	+
double-strand break repair via homologous recombination (GO:0000724)	2.72	7.97E-05	5.53E-03	100	24	8.83	+
recombinational repair (GO:0000725)	2.66	9.17E-05	6.15E-03	102	24	9.01	+
RNA methylation (GO:0001510)	2.63	4.31E-04	2.26E-02	86	20	7.60	+
mitotic sister chromatid segregation (GO:0000070)	2.63	5.08E-05	3.76E-03	112	26	9.89	+
sister chromatid segregation (GO:0000819)	2.57	9.23E-06	9.28E-04	141	32	12.46	+
DNA duplex unwinding (GO:0032508)	2.56	1.31E-04	8.38E-03	106	24	9.36	+
RNA 3'-end processing (GO:0031123)	2.55	1.62E-05	1.50E-03	142	32	12.54	+
DNA recombination (GO:0006310)	2.54	6.79E-08	1.09E-05	223	50	19.70	+
ribonucleoprotein complex export from nucleus (GO:0071426)	2.50	7.69E-05	5.36E-03	127	28	11.22	+
mitotic nuclear division (GO:0140014)	2.48	1.07E-05	1.04E-03	155	34	13.69	+
DNA geometric change (GO:0032392)	2.48	1.37E-04	8.65E-03	114	25	10.07	+
double-strand break repair (GO:0006302)	2.48	1.19E-06	1.44E-04	187	41	16.52	+
ribonucleoprotein complex localization (GO:0071166)	2.48	8.09E-05	5.59E-03	128	28	11.31	+
microtubule organizing center organization (GO:0031023)	2.48	4.94E-04	2.54E-02	96	21	8.48	+
DNA-templated transcription, elongation (GO:0006354)	2.46	7.19E-04	3.49E-02	92	20	8.13	+
retrograde transport, endosome to Golgi (GO:0042147)	2.43	7.93E-04	3.80E-02	93	20	8.22	+
RNA export from nucleus (GO:0006405)	2.43	6.78E-05	4.87E-03	135	29	11.93	+
protein export from nucleus (GO:0006611)	2.38	3.48E-05	2.80E-03	152	32	13.43	+
nuclear division (GO:0000280)	2.38	1.58E-08	3.44E-06	290	61	25.62	+
RNA modification (GO:0009451)	2.37	1.58E-05	1.48E-03	172	36	15.19	+
mRNA transport (GO:0051028)	2.36	4.22E-05	3.21E-03	158	33	13.96	+
microtubule cytoskeleton organization involved in mitosis (GO:1902850)	2.36	6.62E-06	6.84E-04	187	39	16.52	+
response to ionizing radiation (GO:0010212)	2.34	1.21E-04	7.88E-03	145	30	12.81	+
mitotic spindle organization (GO:0007052)	2.33	3.48E-05	2.81E-03	165	34	14.58	+
RNA splicing, via transesterification reactions (GO:0000375)	2.33	2.11E-08	4.24E-06	306	63	27.03	+
mitotic prometaphase (GO:0000236)	2.33	2.60E-05	2.21E-03	170	35	15.02	+
ribosome biogenesis (GO:0042254)	2.32	3.52E-09	8.75E-07	336	69	29.68	+
nuclear export (GO:0051168)	2.32	3.73E-05	2.91E-03	166	34	14.66	+
M phase (GO:0000279)	2.32	2.80E-05	2.34E-03	171	35	15.11	+
mitotic M phase (GO:0000087)	2.32	2.80E-05	2.33E-03	171	35	15.11	+
mitochondrial translation (GO:0032543)	2.30	7.16E-04	3.48E-02	113	23	9.98	+
G2/M transition of mitotic cell cycle (GO:0000086)	2.28	2.71E-04	1.56E-02	139	28	12.28	+
mRNA splicing, via spliceosome (GO:0000398)	2.28	5.62E-08	9.41E-06	303	61	26.77	+
RNA splicing, via transesterification reactions with bulged adenosine as nucleophile (GO:0000377)	2.28	5.62E-08	9.31E-06	303	61	26.77	+
biological phase (GO:0044848)	2.26	5.13E-07	7.03E-05	270	54	23.85	+
rRNA processing (GO:0006364)	2.26	5.96E-07	7.70E-05	260	52	22.97	+
nuclear chromosome segregation (GO:0098813)	2.26	6.36E-06	6.65E-04	220	44	19.44	+
mitotic cell cycle phase (GO:0098763)	2.26	5.13E-07	6.97E-05	270	54	23.85	+
cell cycle phase (GO:0022403)	2.26	5.13E-07	6.91E-05	270	54	23.85	+
rRNA metabolic process (GO:0016072)	2.26	5.33E-07	7.00E-05	271	54	23.94	+
cell cycle G2/M phase transition (GO:0044839)	2.25	3.02E-04	1.70E-02	141	28	12.46	+
anaphase (GO:0051322)	2.24	1.36E-04	8.66E-03	157	31	13.87	+
mitotic anaphase (GO:0000090)	2.24	1.36E-04	8.62E-03	157	31	13.87	+
tRNA processing (GO:0008033)	2.23	5.84E-04	2.93E-02	132	26	11.66	+
organelle fission (GO:0048285)	2.23	7.18E-08	1.13E-05	320	63	28.27	+
meiotic cell cycle process (GO:1903046)	2.22	1.21E-04	7.88E-03	168	33	14.84	+
DNA repair (GO:0006281)	2.22	7.68E-12	2.65E-09	515	101	45.50	+
chromosome segregation (GO:0007059)	2.20	8.05E-07	1.01E-04	278	54	24.56	+
ncRNA processing (GO:0034470)	2.20	8.35E-10	2.25E-07	433	84	38.25	+
regulation of mitotic nuclear division (GO:0007088)	2.17	1.99E-04	1.19E-02	167	32	14.75	+
mitotic cell cycle checkpoint (GO:0007093)	2.16	3.61E-04	1.96E-02	157	30	13.87	+
ncRNA metabolic process (GO:0034660)	2.15	5.18E-11	1.68E-08	526	100	46.47	+
tRNA metabolic process (GO:0006399)	2.15	8.15E-05	5.61E-03	195	37	17.23	+
DNA metabolic process (GO:0006259)	2.13	5.00E-15	2.27E-12	760	143	67.14	+
nucleic acid phosphodiester bond hydrolysis (GO:0090305)	2.12	9.66E-07	1.20E-04	309	58	27.30	+
DNA conformation change (GO:0071103)	2.12	1.29E-06	1.54E-04	304	57	26.86	+
ribonucleoprotein complex biogenesis (GO:0022613)	2.12	1.41E-09	3.68E-07	470	88	41.52	+
RNA processing (GO:0006396)	2.12	9.10E-18	5.79E-15	924	173	81.63	+
meiotic nuclear division (GO:0140013)	2.12	5.62E-04	2.83E-02	155	29	13.69	+
cell cycle checkpoint (GO:0000075)	2.12	9.51E-05	6.33E-03	198	37	17.49	+
RNA splicing (GO:0008380)	2.11	2.61E-08	5.06E-06	407	76	35.95	+
proteasome-mediated ubiquitin-dependent protein catabolic process (GO:0043161)	2.11	7.12E-07	8.99E-05	327	61	28.89	+
mitotic cell cycle (GO:0000278)	2.10	2.43E-14	1.07E-11	766	142	67.67	+
spindle organization (GO:0007051)	2.09	4.03E-05	3.08E-03	227	42	20.05	+
mRNA processing (GO:0006397)	2.07	3.84E-09	9.25E-07	486	89	42.93	+
chromatin remodeling (GO:0006338)	2.06	3.49E-04	1.93E-02	181	33	15.99	+
establishment of RNA localization (GO:0051236)	2.06	1.80E-04	1.10E-02	203	37	17.93	+
regulation of G2/M transition of mitotic cell cycle (GO:0010389)	2.06	2.43E-04	1.43E-02	198	36	17.49	+
macromolecule methylation (GO:0043414)	2.04	3.18E-05	2.62E-03	261	47	23.06	+
mitotic cell cycle process (GO:1903047)	2.04	5.52E-12	1.95E-09	689	124	60.87	+
RNA transport (GO:0050658)	2.03	2.71E-04	1.56E-02	201	36	17.76	+
nucleic acid transport (GO:0050657)	2.03	2.71E-04	1.56E-02	201	36	17.76	+
RNA localization (GO:0006403)	2.01	1.50E-04	9.34E-03	225	40	19.88	+
proteasomal protein catabolic process (GO:0010498)	2.01	2.41E-06	2.64E-04	349	62	30.83	+
methylation (GO:0032259)	2.00	8.21E-06	8.37E-04	317	56	28.00	+
GO Term / Panther cathegory	fold Enrichment	raw P-value	FDR	Homo sapiens - REFLIST (20851)	Number of genes	expected	over/under
Cul4A-RING E3 ubiquitin ligase complex (GO:0031464)	5.66	2.24E-03	4.79E-02	12	6	1.06	+	Cellular components
INO80-type complex (GO:0097346)	3.92	1.52E-03	3.43E-02	26	9	2.30	+
SWI/SNF superfamily-type complex (GO:0070603)	3.23	1.14E-05	4.24E-04	77	22	6.80	+
precatalytic spliceosome (GO:0071011)	3.20	2.98E-04	8.92E-03	53	15	4.68	+
small-subunit processome (GO:0032040)	3.19	1.89E-03	4.18E-02	39	11	3.45	+
U2-type precatalytic spliceosome (GO:0071005)	3.17	5.13E-04	1.41E-02	50	14	4.42	+
catalytic step 2 spliceosome (GO:0071013)	3.12	7.66E-06	3.08E-04	87	24	7.69	+
ATPase complex (GO:1904949)	3.07	2.21E-05	7.66E-04	81	22	7.16	+
centriole (GO:0005814)	2.56	1.11E-05	4.29E-04	146	33	12.90	+
preribosome (GO:0030684)	2.52	1.17E-03	2.87E-02	81	18	7.16	+
condensed chromosome, centromeric region (GO:0000779)	2.51	6.55E-05	2.15E-03	122	27	10.78	+
U2-type spliceosomal complex (GO:0005684)	2.50	4.48E-04	1.29E-02	95	21	8.39	+
trans-Golgi network membrane (GO:0032588)	2.50	4.48E-04	1.27E-02	95	21	8.39	+
kinetochore (GO:0000776)	2.48	4.06E-05	1.36E-03	137	30	12.10	+
cullin-RING ubiquitin ligase complex (GO:0031461)	2.47	6.08E-06	2.49E-04	165	36	14.58	+
condensed chromosome kinetochore (GO:0000777)	2.46	2.88E-04	8.88E-03	106	23	9.36	+
chromosome, centromeric region (GO:0000775)	2.41	1.91E-06	8.14E-05	197	42	17.40	+
spliceosomal complex (GO:0005681)	2.38	3.21E-06	1.34E-04	195	41	17.23	+
chromosomal region (GO:0098687)	2.21	4.04E-08	2.19E-06	343	67	30.30	+
condensed chromosome (GO:0000793)	2.18	1.29E-05	4.70E-04	223	43	19.70	+
mitotic spindle (GO:0072686)	2.11	1.21E-03	2.88E-02	134	25	11.84	+
ubiquitin ligase complex (GO:0000151)	2.04	9.64E-06	3.80E-04	294	53	25.97	+
chromosome, telomeric region (GO:0000781)	2.04	1.31E-03	3.03E-02	150	27	13.25	+
nuclear speck (GO:0016607)	2.02	2.57E-07	1.15E-05	404	72	35.69	+
GO Term / Panther cathegory	fold Enrichment	raw P-value	FDR	Homo sapiens - REFLIST (20851)	Number of genes	expected	over/under
3'-5' exonuclease activity (GO:0008408)	3.03	4.87E-04	3.80E-02	56	15	4.95	+	Molecular function
RNA methyltransferase activity (GO:0008173)	3.03	9.27E-05	1.10E-02	71	19	6.27	+
tRNA binding (GO:0000049)	3.00	1.58E-04	1.78E-02	68	18	6.01	+
nucleosome binding (GO:0031491)	2.95	1.84E-04	1.99E-02	69	18	6.10	+
exonuclease activity, active with either ribo- or deoxyribonucleic acids and producing 5'-phosphomonoesters (GO:0016796)	2.93	6.65E-04	4.51E-02	58	15	5.12	+
RNA helicase activity (GO:0003724)	2.79	2.27E-04	2.25E-02	77	19	6.80	+
S-adenosylmethionine-dependent methyltransferase activity (GO:0008757)	2.73	2.13E-07	4.81E-05	166	40	14.66	+
helicase activity (GO:0004386)	2.73	3.09E-07	6.13E-05	162	39	14.31	+
exonuclease activity (GO:0004527)	2.70	3.83E-04	3.31E-02	84	20	7.42	+
single-stranded DNA binding (GO:0003697)	2.54	7.63E-05	9.31E-03	116	26	10.25	+
methyltransferase activity (GO:0008168)	2.41	3.06E-07	6.32E-05	225	48	19.88	+
transferase activity, transferring one-carbon groups (GO:0016741)	2.39	2.89E-07	6.25E-05	237	50	20.94	+
DNA-dependent ATPase activity (GO:0008094)	2.37	5.86E-04	4.15E-02	110	23	9.72	+
catalytic activity, acting on DNA (GO:0140097)	2.31	3.06E-06	5.39E-04	216	44	19.08	+
heat shock protein binding (GO:0031072)	2.25	5.57E-04	4.07E-02	131	26	11.57	+
catalytic activity, acting on RNA (GO:0140098)	2.22	1.36E-09	3.59E-07	408	80	36.04	+
catalytic activity, acting on a tRNA (GO:0140101)	2.21	6.16E-04	4.30E-02	133	26	11.75	+
GO Term / Panther cathegory	fold Enrichment	raw P-value	FDR	Homo sapiens - REFLIST (20851)	Number of genes	expected	over/under
Processing of Intronless Pre-mRNAs (R-HSA-77595)	5.36	2.50E-04	1.36E-02	19	9	1.68	+	Reactome Pathway
Resolution of D-loop Structures through Holliday Junction Intermediates (R-HSA-5693568)	4.60	3.93E-05	3.09E-03	32	13	2.83	+
Resolution of D-Loop Structures (R-HSA-5693537)	4.46	5.07E-05	3.86E-03	33	13	2.92	+
Processing of Capped Intronless Pre-mRNA (R-HSA-75067)	4.45	1.94E-04	1.14E-02	28	11	2.47	+
Transport of Mature mRNAs Derived from Intronless Transcripts (R-HSA-159234)	3.68	2.45E-04	1.40E-02	40	13	3.53	+
HDR through Single Strand Annealing (SSA) (R-HSA-5685938)	3.67	4.28E-04	2.04E-02	37	12	3.27	+
Activation of ATR in response to replication stress (R-HSA-176187)	3.67	4.28E-04	1.99E-02	37	12	3.27	+
mRNA 3'-end processing (R-HSA-72187)	3.57	2.33E-05	2.13E-03	57	18	5.04	+
Homologous DNA Pairing and Strand Exchange (R-HSA-5693579)	3.50	3.63E-04	1.84E-02	42	13	3.71	+
Transport of Mature mRNA Derived from an Intronless Transcript (R-HSA-159231)	3.48	6.33E-04	2.58E-02	39	12	3.45	+
HDR through Homologous Recombination (HRR) (R-HSA-5685942)	3.43	1.38E-05	1.50E-03	66	20	5.83	+
RNA Polymerase II Transcription Termination (R-HSA-73856)	3.43	1.38E-05	1.44E-03	66	20	5.83	+
mRNA Splicing (R-HSA-72172)	3.19	1.70E-11	4.85E-09	188	53	16.61	+
Intra-Golgi traffic (R-HSA-6811438)	3.16	1.29E-03	4.61E-02	43	12	3.80	+
mRNA Splicing - Major Pathway (R-HSA-72163)	3.14	9.78E-11	2.48E-08	180	50	15.90	+
Transport of Mature Transcript to Cytoplasm (R-HSA-72202)	3.11	1.88E-05	1.79E-03	80	22	7.07	+
Processing of Capped Intron-Containing Pre-mRNA (R-HSA-72203)	3.04	8.09E-13	3.08E-10	238	64	21.03	+
Deadenylation-dependent mRNA decay (R-HSA-429914)	3.03	4.87E-04	2.23E-02	56	15	4.95	+
Transport of Mature mRNA derived from an Intron-Containing Transcript (R-HSA-159236)	2.87	2.48E-04	1.38E-02	71	18	6.27	+
AURKA Activation by TPX2 (R-HSA-8854518)	2.71	6.37E-04	2.55E-02	71	17	6.27	+
Centrosome maturation (R-HSA-380287)	2.69	5.68E-04	2.45E-02	80	19	7.07	+
Recruitment of mitotic centrosome proteins and complexes (R-HSA-380270)	2.69	5.68E-04	2.40E-02	80	19	7.07	+
Regulation of HSF1-mediated heat shock response (R-HSA-3371453)	2.66	1.06E-03	4.05E-02	68	16	6.01	+
Switching of origins to a post-replicative state (R-HSA-69052)	2.54	5.45E-04	2.39E-02	89	20	7.86	+
Mitotic Spindle Checkpoint (R-HSA-69618)	2.41	5.27E-04	2.36E-02	108	23	9.54	+
Metabolism of RNA (R-HSA-8953854)	2.28	5.64E-16	2.58E-13	661	133	58.39	+
M Phase (R-HSA-68886)	2.24	1.32E-08	2.51E-06	353	70	31.18	+
Cell Cycle Checkpoints (R-HSA-69620)	2.22	8.76E-07	1.25E-04	270	53	23.85	+
Mitotic Prometaphase (R-HSA-68877)	2.17	5.54E-05	4.08E-03	198	38	17.49	+
Cell Cycle, Mitotic (R-HSA-69278)	2.17	1.09E-10	2.50E-08	495	95	43.73	+
DNA Replication (R-HSA-69306)	2.16	1.32E-03	4.65E-02	126	24	11.13	+
Cell Cycle (R-HSA-1640170)	2.13	4.16E-12	1.36E-09	600	113	53.00	+
DNA Repair (R-HSA-73894)	2.12	9.66E-07	1.30E-04	309	58	27.30	+
G2/M Checkpoints (R-HSA-69481)	2.11	7.55E-04	2.97E-02	150	28	13.25	+
G2/M Transition (R-HSA-69275)	2.10	1.34E-04	8.48E-03	194	36	17.14	+
Mitotic G2-G2/M phases (R-HSA-453274)	2.08	1.51E-04	9.31E-03	196	36	17.31	+
Chromatin modifying enzymes (R-HSA-3247509)	2.08	3.91E-05	3.31E-03	240	44	21.20	+
Chromatin organization (R-HSA-4839726)	2.08	3.91E-05	3.19E-03	240	44	21.20	+
DNA Double-Strand Break Repair (R-HSA-5693532)	2.07	1.17E-03	4.40E-02	148	27	13.07	+
GO Term / Panther cathegory	fold Enrichment	raw P-value	FDR	Homo sapiens - REFLIST (20851)	Number of genes	expected	over/under
vesicle coat protein (PC00235)	3.07	1.04E-03	1.85E-02	48	13	4.24	+	Protein class
RNA processing factor (PC00147)	2.20	2.77E-05	6.75E-04	206	40	18.20	+
