# Supplementary material for: Unveiling RCOR1 as a rheostat at transcriptionally permissive chromatin
Source: Nat Commun. 2022 Mar 23;13:1550. doi: 10.1038/s41467-022-29261-0 (PMC8943175; doi:10.1038/s41467-022-29261-0)
Supplement: Supplementary file 7 — Source Data [file 41467_2022_29261_MOESM7_ESM.zip]

Archive with 5 entries (4 files):
- Source data 2.xlsx
- __MACOSX/
- __MACOSX/._Source data 2.xlsx
- Rivera et al 2022 - NCOMMS - Source Data File .pdf
- __MACOSX/._Rivera et al 2022 - NCOMMS - Source Data File .pdf
