# Supplementary material for: Unveiling RCOR1 as a rheostat at transcriptionally permissive chromatin
Source: Nat Commun. 2022 Mar 23;13:1550. doi: 10.1038/s41467-022-29261-0 (PMC8943175; doi:10.1038/s41467-022-29261-0)
Supplement: Supplementary file 7 — Source Data [file 41467_2022_29261_MOESM7_ESM.zip › Source data 2.xlsx]

## Sheet: Figure 5g
DMSO	THZ1	ACT D
5.9	3	10.4
6.4	3.3	8.9
7.5	3.8	11.1
9.6	2.9	9.5
7.1	3.7	8.7
7.2	2.6	9.4
7.6	4.9	6.1
6.6	2.1	7.3
5.9	4.3	7.4
5.7	4	10.3
6	3.7	8.2
6		6.9
4.5		6.6
4.3		8.9
5.8		9.1
5		7.5
		9
Each value represents the mean of proximity ligated signals per acquired field. Data are representative of 3 independent experiments.

## Sheet: Figure 6c
									Each value represents the normalized, background substracted relative fluorescence intensity of each nucleus. Data include cells coming from 3 independent experiments.
Mock + DMSO	Mock + Corin	Mock + TCP	DMSO + Entinostat	HA RCOR1 + DMSO	HA RCOR1 + Corin	HA RCOR1 + TCP	HA RCOR1 + Entinostat
1.52638	1.31712	1.70444	1.08803	0.369955	1.64139	0.12302	0.659586
0.697466	1.07535	2.31152	1.09089	0.412881	0.458767	0.167353	0.214302
1.07381	1.3048	0.63935	1.06245	0.343305	0.26732	0.157	0.352944
0.870255	1.68278	1.23278	1.09755	0.310205	0.272574	0.124951	0.589164
1.28504	1.01447	1.27205	1.18032	0.25856	0.2698	0.133837	0.383905
1.06374	1.09228	1.80111	1.50619	0.234686	1.64363	0.162748	0.0758246
0.986336	0.970281	1.9732	0.928514	0.232654	0.501829	0.117628	0.0654298
1.22218	1.22963	1.36353	0.707133	0.174799	0.397146	0.209044	0.155283
1.24199	1.32837	1.16286	0.697352	0.485056	0.479449	0.0717093	0.261016
0.982943	1.46188	0.895092	0.344643	0.252214	0.423386	0.312062	0.309636
0.758198	1.40444	1.13167	1.82807	0.18615	0.331768	0.276064	0.0619143
0.756384	1.49676	1.43287	2.65212	0.327575	1.12023	0.697603	0.378078
0.767868	1.37329	1.27354	1.98755	0.323652	1.37656	0.393261	0.843754
0.775089	1.58125	0.906801	2.20627	0.0841574	0.817049	0.337412	0.532772
0.89769	1.46824	1.94651	1.33137	0.166294	0.939146	0.0987184	0.561613
0.94431	1.21571	1.0055	1.93151	0.11888	0.636954	0.24398	0.462763
0.662268	1.2615	0.88044	1.33142	0.905435	1.82343	0.679535	0.564334
0.815905	1.25358	1.1811	1.51832	0.997283	1.28683	0.153299	0.244598
0.629851	1.13939	1.40548	2.00421	0.588265	0.87181	0.426272	0.200744
0.679572	1.24349	1.29888	1.38952	1.44411	0.393955	0.314489	0.38083
1.00932	1.47352	1.67833	1.4333	1.4602	0.974586	0.166449	0.654048
0.722042	1.37124	1.01614	1.92009	0.672944	1.29436	0.165523	0.402218
0.742335	1.32882	1.2575	0.768478	0.426644	1.11581	0.155643	0.245411
0.76845	1.4109	1.11163	1.12461	0.603121	0.594542	0.146579	0.274528
0.6238	1.67611	0.938531	1.09125	0.215282	1.31598	0.0837378	0.439254
0.977312	1.46003	0.79042	1.79861	0.174319	1.08999	0.341174	0.544212
0.898767	0.878806	1.03668	1.52053	0.382017	1.28761	0.687727	0.178884
1.03802	1.03925	1.33899	2.07472	0.451837	0.885216	0.249692	0.590007
1.1881	1.82585	0.919121	2.32395	0.574581	1.21707	0.434511	0.815417
1.11552	1.22769	1.1085	1.72742	0.104873	0.385534	0.173214	0.57977
1.63664	1.22417	1.13478	1.34702	0.0462204	0.724402	0.229202	0.644284
1.25779	1.36395	1.19365	1.28505	-0.035796	1.00282	0.0590419	0.976077
1.78535	1.87623	1.1723	1.13514	0.107504	1.0901	0.140865	0.935498
1.33553	1.4354	1.30278	2.36339	-0.0060269	0.417898	0.131007	1.47559
1.14519	1.63845	2.37151	2.01532	0.0565288	0.552667	0.62193	0.686432
0.514127	1.72196	1.29732	2.27918	0.115015	0.379476	0.37776	0.960679
0.620113	1.52859	0.390661	1.1544	-0.0449711	1.06395	0.209787	0.712516
0.845221	1.2735	0.458173	2.16333	0.260602	0.729288	0.373597	0.840188
0.842494	1.13813	0.642838	1.88118	0.175706	1.13019	0.224005	0.624822
0.771674	1.09748	1.32324	1.09355	0.214588	0.488061	0.53959	0.44463
0.750562	1.20943	1.3304	1.05825	0.139408	0.218802	0.064897	0.463264
1.47728	1.40145	1.46188	1.28808	0.190491	1.19198	0.510215	0.413758
0.85938	1.81744	0.604235	1.22194	0.143157	0.220054	1.00651	0.784083
1.01257	1.4834	0.682464	1.05987	0.212094	0.158938	0.659704	0.379998
1.47737	1.22468	0.87401	1.07264	0.169486	0.413348	0.787439	0.318427
1.20143	1.09737	1.40947	1.13947	0.153769	1.00608	0.405311	0.759397
0.918399	1.35834	1.40603	1.48563	0.0852499	0.349768	0.735539	0.746704
1.10777	1.22588	1.0758	2.55503	0.103566	0.262188	0.940451	1.15635
0.838619	1.30903	1.21038	1.26451	0.0327436	0.592492	0.339609	1.00549
0.905539	1.6074	0.974495	1.14315	0.0665353	0.27279	0.182956	0.714947
0.853797	1.4617	0.965033	1.5614	0.251749	0.346497	0.447611	1.00741
1.83988	1.30761	0.868508	1.66853	0.315257	1.07565	0.193997	0.664646
2.15925	1.61724	1.37778	1.45344	0.196657	1.10946	0.331143	0.719938
1.40281	0.766978	1.17493	1.39895	0.133098	0.376477	0.509181	0.753977
1.01444	0.895319	0.986129	1.05728	0.478862	1.33859	0.283286	0.437876
1.13866	1.14573	0.745544	1.26141	0.492581	0.389896	0.293078	0.614271
0.965708	0.656076	0.735111	1.17412	0.330599	1.8299	0.221019	1.09028
0.676858	1.36382	0.69128	0.959385	0.301972	0.285255	0.221973	0.544663
0.846731	1.14564	0.737796	0.905004	0.357369	0.338895	0.310867	0.778147
0.921501	0.990826	1.5683	1.07318	0.13048	0.767192	0.996691	0.749929
1.155	1.23823	2.218	0.764025	0.149891	1.19906	0.581804	0.800092
1.22866	1.39953	1.5968	0.854581	0.201915	1.11171	0.489681	0.985414
0.782479	1.67463	1.99225	1.02105	0.294282	0.405738	0.907412	1.29895
0.739875	1.22129	1.69996	2.20426	0.197723	2.04263	0.356095	0.719556
0.666353	1.20432	1.34502	2.28767	0.241008	1.05257	0.349134	0.760311
0.826321	1.516	1.22822	1.30573	0.392332	1.3952	0.745929	1.17977
0.814285	1.69326	1.08538	1.26473	0.782859	1.07187	0.824257	1.08868
0.870807	1.53983	0.857262	1.04666	0.149287	0.993125	0.64398	0.321579
1.10246	1.11598	1.1684	1.47539	0.11891	0.413788	1.92284	0.277607
0.97966	1.55272	2.04695	1.39719	0.161026	0.332747	0.231236	0.567782
0.9905	0.840536	1.9155	1.59417	0.117884	0.888298	0.192518	0.445646
0.851422	1.16267	1.51343	2.06232	0.173667	1.15046	0.245636	1.56012
1.06431	1.35594	1.40411	1.91091	0.351484	0.629712	0.193441	0.602649
0.468196	1.69769	1.48278	1.88398	0.485285	1.25136	0.324115	1.01125
0.531656	0.801729	1.31947	1.17144	0.379719	0.445402	0.401716	1.35517
1.19504	1.25917	0.754807	1.18563	0.248308	0.695532	1.42618	1.58701
1.46217	1.0526	1.0606	0.984251	0.0915044	0.217882	0.31825	1.9532
1.56216	0.965207	1.01239	2.18689	0.138866	1.17197	0.416668	1.27279
1.55599	1.04048	1.20608	2.1298	0.152617	0.31471	0.260508	1.2888
1.54237	1.17528	1.33193	2.60719	0.47631	2.00792	0.201849	0.996861
1.56486	1.36944	1.81334	1.06205	0.27076	0.856103	0.64473	1.04032
1.57676	1.16465	1.19854	2.4338	0.137305	1.28772	0.188107	0.304086
1.30817	1.30107	1.13799	1.98653	0.129773	1.41607	0.774862	0.382581
1.19699	1.24697	1.24009	1.07817	0.713042	1.28377	0.601181	0.958199
1.32522	1.00692	1.13256	2.24012	0.55361	0.701809	0.368758	0.724347
1.61834	1.10582	1.13674	1.90034	0.610584	0.707978	0.370629	0.913565
1.45559	0.869893	1.23259	2.12256	0.152976	1.30765	0.811988	1.02694
1.56672	1.35155	1.35326	1.4507	0.148229	0.76481	0.218243	1.28594
1.02705	0.798373	0.967483	2.33168	0.237397	0.84883	0.191378	1.48779
0.669083	1.15211	1.22419	1.07515	0.393106	0.524306	0.186798	1.26669
0.879999	1.18359	2.34694	2.47927	0.193633	1.10292	0.185005	2.10144
1.01661	1.02071		1.93014	0.215268	0.693003	0.615508	1.18548
0.858241	1.01344		2.24368	0.213971	0.653858	0.309081	1.71383
0.718718	0.793661		1.31238	0.261638	1.19843	0.132219	0.842487
1.17854	1.18774		1.23585	0.352125	0.713768	0.174723	0.392445
1.15872	1.12018		2.37965	0.626211	1.31182	0.440924	0.520035
1.70727	0.822873		1.11155	0.201709	0.707965	0.317246	0.984633
1.36299	0.624217			0.390472	0.81977	0.404586	0.740902
1.18052				0.350532	1.10095	0.109158	0.248045
1.41188				0.270391	0.225696	0.133802	0.54508
				0.153024	0.564802	0.353062	0.346335
				0.214252	0.922206	0.124214	0.285509
				0.15401	0.144944	0.444357	0.96738
				0.140363	0.181184	0.147613	0.637338
				0.192409	1.50078	0.772305	1.37253
				0.217805	1.37829	0.205715	0.220442
				0.437969	1.5334	0.143342	0.665179
				0.207615	0.776149	0.177995	0.0741123
				0.135377	0.507241	0.163024	0.181508
				0.542602	0.463662		0.133715
				0.0757891	0.803102		0.411538
				0.411676	0.329629		0.0605884
				0.123216	0.364654		1.89328
				0.121613	0.413566		0.332627
				0.238022	1.00808		0.615467
				0.318276	1.04185		0.336148
				0.224056	1.06886		1.47189
				0.186315	0.467167		0.219567
				0.208642	1.89991		0.674963
				0.337423	1.11514		0.351588
				0.318473	0.400431		0.788164
				0.26004	1.35361		0.559109
				0.395397	0.680427		0.28354
				0.7206	0.282613		0.731098
				0.21906	0.365929		1.45626
				1.06565	1.20959		1.10183
				0.355444	0.521954		0.402593
				0.107816	1.76804		0.257844
				0.0773906	0.872283		1.2255
				0.155435	1.18745		0.189608
				0.259517	1.28297		0.450259
				0.380021	0.767362		0.606974
				0.310934	1.01005		0.312745
				0.180253	0.67573		0.534627
				0.598143	0.70832		0.259322
				0.494352	1.4178		0.485888
				0.215983	0.563792		0.124987
				0.553142	0.68539		0.650046
				0.448291	0.573436		0.512941
				0.202178	0.533885		0.467539
				0.296283	1.20345		0.703709
				0.157134	0.871165		0.746059
				0.372824	0.281313		0.977285
				0.181699	0.206167		0.595366
				0.10082	1.37203		0.82083
				0.303055	0.623979		0.0616631
				0.382567	0.694211		0.0670767
				0.181074	1.13503		0.071844
				0.282625	0.559329		0.0404495
				0.548208	0.40102		0.401036
				0.360124	0.496268		0.28044
				0.473974	0.940591		0.093909
				0.465773	0.710656		0.164257
				0.401499	2.29332		0.301793
				0.523	0.731696		0.349727
				0.490386	1.44337		0.158656
				0.21168	0.388338		0.39532
				0.214508	0.237276		0.209358
				0.124594	1.0157		0.294789
				0.424739	0.439664		0.134472
				0.151201	0.672718		1.43901
				0.132592	0.887291		1.02289
				0.141046	0.372079		1.59725
				0.254201	1.43862		0.273005
				0.267236	0.952006
				0.206321	0.744994
				0.260756	1.46339
				0.261316	1.62071
				0.252109	1.36678
				0.390046	0.380028
				0.536313	1.48751
				0.502927	1.55502
				0.444979	1.75032
				0.738061	2.81513
				0.223458	0.581026
				0.24903	0.653187
				0.200893	1.48475
				0.203956	1.0347
				0.461159	2.44767
				0.387144	1.09676
				0.566763	1.34766
				0.482428	1.46373
				0.601977	0.727218
				0.281365	0.664002
				0.397675	1.02909
				0.342551	0.496672
				0.390634	2.01395
				0.391425	0.888374
				0.658011	0.949284
				0.949446	0.629208
				0.853865	0.736786
				1.3387	1.56503
				0.432683	1.45219
				0.333363	1.12773
				0.386283	1.43634
				0.353111	1.10685
				0.46897	1.4148
				0.370101	1.26691
				0.477499	1.25328
				0.341229	1.09521
				0.683029	0.545077
				0.362068	0.990344
				0.832985	1.17877
				0.763604	0.997956
				1.01146	0.446944
				0.330207	0.273994
				0.47213	0.603173
				0.310658	1.17053
				0.349033	1.24713
				0.372443	0.355036
				0.399768	0.479574
				0.361865	0.208508
				1.38003	0.325446
				0.216709	0.631267
				0.313815	0.414687
				0.430987	0.545787
				0.276872	0.536343
				0.362369	0.462331
				0.330812	0.60224
				0.271436	0.564685
				0.229391	0.243751
				0.474701	0.247008
				0.126571	0.143472
				0.120223	0.489091
				0.339035	0.17411
				0.114256	0.152681
				0.384223	0.162416
				0.269787	0.292715
				0.30687	0.307725
				0.173913	0.237581
				0.150364	0.300264
				0.125961	0.300908
				0.162546	0.290306
				0.17568	0.449142
				0.233963	0.617571
				0.115329	0.579126
				0.175405	0.512399
				0.154429	0.849886
				0.168032	0.257315
				0.46443	0.286761
				0.195907	0.23133
				0.394824	0.234858
				0.407477	0.53103
				0.30507	0.445801
				0.257747	0.652634
				0.18579	0.555521
				0.402927	0.693184
				0.465522	0.323995
				0.601865	0.457927
				0.510539	0.394451
				1.27672	0.449819
				1.29411	0.450731
				0.260255	0.757707
				0.243793	1.0933
				0.49498	0.983235
				1.46171	1.54152
				0.339501	0.498239
				0.179553	0.383871
					0.444809
					0.406611
					0.540024
					0.426176
					0.549845
					0.392929
					0.786515
					0.416926
					0.959192
					0.879299
					1.1647
					0.380237
					0.543663
					0.357726
					0.401916
					0.428872
					0.460338
					0.416691
					1.58912
					0.249543
					0.361361
					0.496287
					0.318821
					0.417272
					0.380934
					0.312561
					0.264146
					0.546623
					0.145748
					0.138438
					0.390403
					0.131567
					0.442437
					0.310663
					0.353364
					0.200263
					0.173146
					0.145046
					0.187173
					0.202297
					0.269411
					0.132803
					0.201981
					0.177827
					0.19349
					0.534797
					0.225589
					0.454645
					0.469215
					0.351292
					0.296799
					0.213939
					0.463976
					0.536054
					0.693055
					0.587891
					1.47016
					1.49019
					0.299686
					0.280731
					0.569975
					1.68317
					0.390939
					0.206757

## Sheet: Figure 6d
pcDNA3.1 DMSO	pcDNA3.1 GSK-LSD1		RCOR1 DMSO	RCOR1 GSK		Each value represents the normalized, background substracted relative fluorescence intensity of each nucleus. Data include cells coming from 3 independent experiments.
1.54925	2.7714		0.169111	2.13053
1.81145				0.404482
0.700788	1.9743		0.0820183	1.08445
1.03178	1.56172		0.259422	1.8448
2.6181	0.700294		0.172716	0.39828
1.38814			0.381658	0.736526
1.63965	1.73834		0.275141	0.463491
1.1404	1.88351		1.35972	0.940951
1.39609	1.12501		0.386384	0.442422
0.91567			0.204773	0.511875
1.52195	1.76669		0.388116	0.368844
0.929935	2.19185		0.393615	0.771344
0.669761	2.63003		0.336065	0.604439
2.58371	1.07031		0.940162	0.718716
2.27249	1.26748		0.113069	0.479072
0.301705	0.971685		0.851195	0.755207
1.36586	1.39341		0.102351	1.9616
1.20639	0.626875		0.149241	0.85563
0.866034	1.45385		0.296659	0.783086
1.12179	0.869204		0.156193	0.955529
0.599162	1.46687		0.465327	0.739788
0.962464	0.936567		0.164293	0.41211
0.669804			0.526212	1.16485
1.43474	1.06272		0.135383	1.36827
0.938479	1.85712		0.214891	0.460272
1.14174	1.67107		0.197216	0.267633
1.00189	0.595082		0.377265	0.371561
1.04522	1.19567		0.375451	0.407627
0.562334			0.338272	0.288669
0.682058	1.15477		0.859027	0.454947
0.80452	3.27871		0.222583	1.03768
1.03302			0.731446	0.476198
0.767388	1.60907		0.257922	0.606848
0.834893	1.90259		0.453622	0.473218
0.970325	1.42358		0.246256	0.974258
0.883675	1.3696		1.72304	0.971256
0.744873	3.67821		0.181564	0.612819
0.588087			0.528907	0.496376
0.72457	0.788104		0.598191	0.317553
1.22133	1.20688		0.232399	0.363557
1.0955	1.59491		0.280124	0.96651
1.01746	0.974395		0.362246	0.967166
1.56953	0.873009		0.738037	0.543393
0.588088	2.20492		0.385503	0.418727
0.218035	1.16406		0.580179	0.374406
0.372707	1.24017		0.436297	0.352213
0.21455	3.30155		0.542328	0.567866
0.628709	1.78079		1.26699	0.461858
0.250422	0.419262		0.634045	0.602666
0.869482	0.688761		0.530066	0.756224
1.21864	3.21891		0.149707	0.726183
1.03734			0.460999	0.655295
0.209315	0.619635		0.57294	0.795277
1.23708	1.75007		1.61606	0.752849
1.16488	2.14174		0.525405	2.27824
1.23748			0.237915	0.905872
1.53668			0.385766	0.831385
0.683871	1.06858		0.143808	1.31889
0.622064	0.877473		0.493488	1.02796
1.33909	2.06936		0.208436	0.619564
1.04301			0.257463	0.603467
1.28203	2.49775		0.424963	0.740817
0.633494	2.93937		0.278793	0.90131
0.880433	1.13268		0.254502	1.87738
0.644587	1.10941		0.227685	0.711979
0.783426	1.5608		1.00565	0.625694
1.21686	0.766461		0.321403	0.7477
0.56714	1.24367		0.324447	0.536236
0.44754	1.45412		0.490733	0.32071
0.737086	1.24859		0.152545	0.526025
1.32781	0.734899		0.506171	1.17298
0.911607	1.21399		0.371356	1.56821
0.325479	1.25793		0.239369	1.35696
0.79376	1.37981		0.270275	2.63136
1.07037	0.985639		0.362608	1.82143
0.860833	1.57812		0.394031	1.73603
1.07239	1.59448		0.711944	0.714751
0.568318	1.20046		0.418684	1.10722
0.764406	1.14402		0.364014	2.52501
0.707133	3.40153		0.462614	1.01823
0.682048	2.38134		0.759459	0.22835
0.473571	1.58384		0.466079	0.5433
1.31501	1.48191		0.207857	0.478194
0.716504	2.69567		0.46902	0.389772
1.92975	1.61834		0.52899	0.847051
1.29581	1.2152		0.66943	0.953145
1.0501	3.76755		0.240867	0.774769
1.18377	2.49753		0.427694	1.24639
1.49875	1.38835		0.239043	0.884806
1.44719	1.67366		0.505721	0.621634
0.716703	1.77615		1.50264	0.360309
1.5936			0.587548	0.49804
0.476131			0.696322	0.282463
0.741963			0.335229	0.278838
0.66135			0.592792	0.64791
1.34001			0.20935	0.916233
1.4876			0.0879455	0.170657
			0.0710975	0.261325
			0.21102	0.524588
			0.110408	0.487967
			0.346301	0.290558
			0.0373176	0.0927089
			0.12043	0.273449
			0.419998	0.230411
			0.21449	0.212636
			0.478052	0.601792
			0.364487	0.589829
			0.174782	0.488868
			0.0311096	0.564166
			0.0757816	0.194763
			0.0795996	0.45517
			0.318116	1.23977
			0.185256
			0.0353767
			0.325997
			0.00729071
			0.00170817
			0.23409
			0.20475
			0.0367938
			0.0402066
			0.092421
			0.173894
			0.696088
			0.374877
			0.227249
			0.122618
			0.167679
			0.527405
			0.215036
			0.192452
			1.52167
			0.657075
			0.203252
			0.0843331
			0.376817
			0.27934
			0.249237
			0.204946
			0.207938
			0.178147
			1.43375
			0.325492
			0.447429
			0.204477
			0.0632541
			0.349724

## Sheet: Figure 6e
siNeg	siRCOR1		Each value represents the normalized, background substracted relative fluorescence intensity of each nucleus. Data include cells coming from 3 independent experiments.
1.07547	1.58579
1.1371	1.17375
1.03344	1.23725
0.741694	1.33074
1.64418	0.930085
1.44299	1.13049
1.53164	1.01653
1.31885	0.673392
1.04066	0.677835
1.04066	0.447041
1.96155	0.760474
1.46805	0.666366
1.12568	1.64373
1.35092	1.45731
0.802234	1.64744
0.946718	1.23457
0.998083	0.925488
1.99214	0.8519
1.38718	0.734075
1.13039	0.896889
1.49757	1.51501
0.436391	1.61755
1.4008	1.5911
1.03164	1.76637
1.05734	1.1886
1.39367	1.61856
1.36235	0.961588
1.05297	1.28135
1.36016	1.14823
1.76029	1.04887
0.91257	1.41609
0.937349	1.25045
0.592437	1.22353
1.17558	1.13856
0.967256	0.652866
0.760695	1.00157
0.617046	1.12019
0.837202	1.848
0.409404	1.42064
0.448617	1.51812
0.859669	1.52949
0.646177	1.01148
0.620732	1.35003
1.05582	1.07771
1.14508	0.83821
0.694798	2.17014
0.872266	2.4341
0.703928	2.67311
0.961668	1.86327
1.04944	1.39713
1.19994	1.62919
0.870743	1.39675
0.773754	2.02325
0.710837	2.11165
0.464378	1.95591
1.40304	1.18422
0.794721	2.21211
0.955075	2.34928
0.865585	2.11081
0.874223	2.27616
1.28335	2.33965
0.900866	1.60447
0.795268	1.60447
0.99599	1.93385
1.02125	1.69348
1.8169	1.11691
1.71675	1.77515
1.09531	1.88497
1.07192	0.95175
1.33585	1.91217
0.785519	1.33879
0.695192	1.25683
1.16949	1.31354
0.608465	1.08739
1.00243	1.90269
1.67396	2.13139
0.694095	2.03338
0.651686	2.0008
0.77737	1.11608
0.760879	0.683473
1.17919	0.295081
1.12224	0.475045
1.266	0.397293
1.056	1.23724
1.08224	1.97233
1.01886	1.55377
0.818354	1.51357
1.01418	1.92824
0.875945	1.62325
0.892016	1.44061
0.705	1.59757
1.12509	1.21253
0.576672	0.587509
0.594746	1.70827
0.523572	1.46602
0.813053	1.84461
0.960562	1.62186
1.06784	2.12332
0.808942	2.14206
0.980228	1.29377
0.670278	1.07361
0.815423	0.714902
0.852112	1.15623
0.740486	1.49723
0.640726	2.32407
1.6613	1.45138
1.52263	0.690271
0.283948	2.02437
0.88681	1.88053
1.17633	1.32068
1.23697	1.10728
1.09764	1.46751
1.08361	1.56544
0.864343	1.29561
0.500456	1.31523
0.528023	1.45606
0.592664	1.12129
0.904696	1.20269
1.58549	1.19071
0.814642	1.05611
0.817039	1.94705
1.03246	1.93682
0.707315	1.54601
0.562324	1.25722
0.586475	1.89409
1.31692	1.63254
1.31845	1.33604
1.26259	1.71667
1.0592	1.52006
1.37696	1.24494
1.04012	1.05909
0.982829	1.76348
0.829376	1.98778
0.81507	2.04294
0.760233	0.981397
1.03796	2.20859
	2.24849
	2.17816
	2.08715
	1.83162
	1.13352
	1.01047
	1.59292
	1.68417
	0.584683
	1.13512
	1.70624
	1.31876
	1.82642
	1.56083
	1.57173
	1.43065
	1.38348
	1.54254
	2.39626
	2.15092
	2.42691
	1.17966
	1.73308
	1.26923
	1.15344
	1.44113
	1.80302
	1.20659
	1.88376
	1.11236
	1.19155
	1.42774
	1.37934
	1.71236
	0.921039
	1.07528
	1.19383
	1.04857
	0.762257
	1.81107
	2.17723
	1.20357
	1.12214
	1.17472
	1.37925
	1.07161
	1.35344
	1.14691
	2.09758
	1.66729
	1.00304
	0.896097
	0.81175
	1.18323
	0.779323
	1.03965
	1.19676
	1.13213
	0.922484
	1.019
	2.17945
	1.85565
	1.77728
	2.14539
	1.56378
	2.09142
	1.86481
	1.43287
	1.32025
	1.21326
	1.47897
	2.05097
	1.15297

## Sheet: Figure 6f
siNeg T = 0	siRCOR1 t = 0	siNeg T = 20	siRCOR1 T = 20	siNeg T = 40	siRCOR1 T = 40		Each value represents the normalized, background substracted relative fluorescence intensity of each nucleus. Data include cells coming from 3 independent experiments.
1.04902	0.750019	1.33169	2.69846	1.69522	2.93063
1.25167	0.511893	1.19355	1.78764	2.72534	2.87373
0.489301	0.444204	0.992934	2.09409	1.69014	2.55749
1.30531	0.409232	2.54314	2.09124	1.58043	2.1656
0.782316	0.261764	2.49774	2.25471	1.8923	3.12604
0.608133	0.246978	2.11703	1.76937	2.73087	3.02916
0.500159	0.313212	3.04522	1.8805	3.30651	2.01205
0.413431	0.400662	2.60318	2.3949	1.65149	2.22806
0.406823	0.344024	2.98942	2.1003	1.5956	2.09099
0.379267	0.482936	2.22491	4.91159	2.35262	2.89819
1.05489	0.942975	1.36059	4.58998	1.99913	3.81138
0.818434	0.741131	2.88019	4.95908	1.95803	2.24674
0.863107	0.402367	4.21602	3.16642	1.94733	3.23357
0.757839	0.331454	3.0571	2.98585	2.2161	3.22269
0.623272	0.249585	1.79904	3.44973	2.58165	3.01007
0.983564	0.388028	1.09668	2.55354	2.99741	2.92103
1.63335	0.415679	1.77386	2.02327	1.75162	3.67981
0.861156	0.456535	1.69736	2.39928	2.34371	2.69682
0.691114	0.256202	2.21465	3.1046	2.09583	2.47253
0.730361	0.484919	2.2693	1.87824	1.74946	2.60914
0.895426	0.565754	2.27478	2.1869	2.16528	2.01296
0.586488	0.421026	1.58938	1.4366	1.4969	2.85944
0.887513	0.399609	1.63344	2.33395	1.41013	2.5559
1.01595	0.417618	3.16243	3.27559	1.64398	3.04573
1.09068	0.320568	1.50027	2.56406	1.96174	3.56998
0.909353	0.394129	1.97257	3.16178	1.48879	3.41829
1.17003	0.207158	2.2037	3.28998	1.48512	2.02258
0.948261	0.269717	3.31925	2.70147	1.89442	2.12231
1.25276	0.342845	2.26625	2.01432	1.30135	3.4089
0.897127	0.373234	2.68531	2.45065	1.4204	2.35
0.702458	0.322169	2.79445	1.93259	2.07142	2.93971
0.620934	0.253501	1.16391	1.74641	1.84042	2.92997
0.781826	0.243755	1.32956	1.97077	2.38215	2.71672
0.912627	0.294733	1.68342	1.92332	1.35616	2.62997
0.858138	0.300568	1.83297	1.93641	0.892906	3.09011
0.827247	0.266315	2.40323	1.39125	1.12331	3.10948
0.658294	0.346551	1.20192	2.94002	1.31859	2.20294
1.12525	0.247821	1.07079	2.89967	1.5328	3.60042
1.52375	0.730534	1.01471	3.73571	1.39544	3.06255
0.611252	0.758992	1.25263	1.85716	2.89539	3.45726
0.682283	0.294523	1.49275	2.22655	1.96414	4.66964
0.480035	0.318416	2.14336	1.84123	2.10481	5.33284
0.579623	0.252929	1.75291	1.76403	1.08177	4.59002
0.792322	0.279357	1.34848	2.50584	1.61629	3.98622
0.561811	0.331016	1.59945	2.02926	1.2831	3.61753
0.529463	0.480134	1.32187	1.89261	2.69016	2.10651
0.786686	0.785857	1.46267	1.26011	2.16449	3.51186
1.57728	0.494273	1.27042	2.15999	2.53063	2.96124
0.916213	0.757962	1.52637	1.1762	1.85303	2.33044
0.661288	0.391318	1.47791	1.68989	2.07295	2.78112
0.871773	0.275482	1.4682	1.69419	2.14074	2.35556
0.480966	0.471469	1.82984	2.32428	1.63507	3.48504
0.768038	0.348841	1.17925	2.3273	1.57909	2.7304
0.911735	0.328632	0.675299	1.87664	1.61774	2.32486
1.20822	0.301131	1.09521	2.08325	1.63928	2.87238
1.21517	0.427921	2.05692	1.88279	1.18531	2.40785
1.5931	0.279239	1.49189	3.17033	1.59475	1.97523
0.927547	0.285385	1.09562	4.19175	1.74815	2.84385
0.570329	0.282254	1.63985	3.62452	1.05272	2.41252
0.621366	0.263859	2.1723	2.48881	1.80772	3.2323
0.621358	0.347648	1.70377	2.80037	1.23213	2.0063
1.75262	0.250224	1.5281	4.46013	1.57005	2.43921
2.34679	0.527869	1.1428	2.52661	0.940598	2.00125
2.21066	0.160818	0.815388	1.74917	1.67081	1.62164
1.32985	0.129286	0.997978	2.76143	1.29884	2.00849
1.57851	0.318422	1.21257	0.814259	0.563719	2.67838
1.43548	0.382407	1.209	1.09168	1.54802	2.27559
2.33952	0.443291	0.697877	0.766317	1.45209	2.30792
1.86248	0.496874	0.831099	1.58367	0.994545	2.99546
3.42167	0.403808	0.502724	1.55489	1.14752	1.99619
1.46245	0.322752	0.752239	1.47353	0.738499	2.07958
1.00909	0.360378	0.648801	1.89806	0.533916	1.9444
1.1735	0.477952	0.59663	1.84288	0.498157	3.31499
1.17061	0.38957	0.28292	2.03324	1.89503	2.67513
1.59708	0.405279	0.165517	2.43664	1.99316	2.90055
0.586961	0.267724	0.414264	1.51039	0.81822	2.76615
0.719518	0.493327	0.453805	0.710681	1.17483	3.50535
0.86588	0.43449	0.624353	0.685836	1.36032	3.79168
0.553732	0.402361	0.557337	1.3199	0.67897	1.10694
0.543268	0.573496	0.310878	1.15255	1.3876	1.27732
0.453761	0.506728	0.323916	1.67111	1.63775	2.23549
0.465175	0.689178	0.874819	1.91233	0.961064	5.84712
2.23132	0.485184	0.383147	1.78654	1.04948	3.64332
1.25305	1.07748	0.658883	1.66976	0.742299	4.48661
1.11544	0.513361	0.770305	1.20378	1.76396	4.39656
1.20341	0.492498	0.571073	2.26772	1.60614	2.30806
1.37453	0.38563	0.276875	2.56395	1.29783	2.47966
0.836913	0.371811	0.221467	1.62439	2.05424	3.8678
0.720205	0.365791	0.436435	3.12187	2.04955	3.6194
0.948525	0.415979	0.757895	2.56105	1.52165	4.18071
0.826936	0.304404	0.370568	1.60559	1.32079	1.80193
1.62643	0.318012	0.907028	3.08399	0.669713	1.53078
1.11381	0.927902	0.77317	1.98523	0.704961	1.73385
1.86568	0.442309	0.380201	3.35701	1.13679	4.0916
1.39721	0.699374	0.954599	1.25838	0.258404	2.67335
0.947117	0.509666	0.377675	1.23075	0.324254	2.25015
0.784717	0.477617	0.265159	2.49152	1.14882	2.83795
0.429833	0.44097	0.405738	1.15294	1.16932	1.63593
0.457495	0.433046	0.328772	2.27077	1.30143	1.65127
0.708641	0.331978	0.31966	1.98043	0.352912	3.06489
0.455086	0.23391	0.275197	2.15827	0.984625	1.64671
0.449497	0.65267	0.290556	2.26322	1.03093	1.41624
1.18626	0.415993	0.24427	1.40225	1.06286	1.31989
1.24313	0.405114	0.346347	1.75884	0.856158	0.893041
0.835936	0.646672	0.373976	1.64504	1.50199	0.848811
1.21932	0.420518	0.164728	1.74546	1.19363	1.57965
1.16148	0.654748	0.500405	2.46316	0.970288	2.28484
1.55963	0.571044	0.552551	2.07958	0.444246	3.00205
0.854677	0.586282	0.650116	3.03092	1.32731	1.53519
0.480636	0.567537	1.0532	3.44283	0.849383	3.42872
	0.668858	1.21806	2.19427	1.49793	2.81602
	0.654521	1.35529	1.91455	1.44652	2.52724
	0.547735	0.738171	4.22988	1.51872	2.15157
	0.674873	0.418532	3.06871	0.776667	2.48727
	0.581784	0.623558	2.51622	1.22345	1.73072
	0.454647	0.336811	4.40346	1.19118	2.13644
	0.480836	0.397818	3.40563	0.900591	2.57189
	0.419453	0.379146	3.77323	1.3453	2.07974
	0.362836	0.987762	3.73362	3.1926	1.46623
	0.599322	0.826174	2.26446	3.87495	0.629661
	0.630232	0.967707	4.42322	2.74533	2.09189
	0.351661	0.497933	3.87357	1.58639	1.94179
	0.363561	0.524516	3.09623	3.68194	1.91499
	0.619256	0.621098	2.85456	3.6249	1.37809
	0.563012	0.35167	2.96177	3.30025	1.56651
	0.403005	0.354633	3.17171	2.82305	1.37828
	0.336874	0.349675	3.10746	3.97972	1.72818
	0.394578	1.28623	2.39869	4.37519	1.43224
		1.03748	2.31453	2.73455	2.24389
		0.810269	2.16146	1.56542	2.05749
		1.17113	1.53702	1.85371	1.08992
		1.86793	1.87346	3.66174	1.446
		1.32718	2.05612	3.63406	2.07654
		0.612295	2.01586	2.92765	1.54061
		0.63851	1.44574	2.72614	1.65773
		1.06179	1.57257	2.19978	1.58414
		0.415362	1.8266	2.13916	2.85828
		1.40747	2.46235	2.45958	2.02635
		1.02591	1.84163	3.33271	0.995892
		1.00566	1.66878	2.80682	1.08774
		1.35712	1.85516	1.68231	1.05979
		1.12357	1.78408	2.10186	1.27965
		1.26116	3.15294	2.25607	3.20996
		1.35504	2.18297	3.57047	2.35789
		1.02517	1.58155	1.86546	4.6531
		1.1101	2.93238	2.11799	2.72761
		0.903661	0.687067	3.09433	1.58851
		1.22171	0.595233	3.27675	1.4432
		1.40992	0.497537	2.25702	1.58339
		1.20797	0.682396	1.73183	4.24217
		1.44923	1.38106	1.54815	2.94399
		0.997848	0.89668	1.51317	2.70571
		1.11301	2.32631	2.50889	6.17011
		1.04774	1.45997	1.69605	4.80188
		0.99131	2.5709	1.66659	2.65917
		1.21095	2.95774	1.89869	7.15173
		0.533245	2.91723	1.73748	6.53973
		0.624263	2.26234	1.88777	2.22784
		0.975523	2.26255	1.55164	4.3158
		1.32406	2.23687	2.1228	2.41052
		1.19505	1.72219	2.28447	4.14575
		1.33312	1.96264	2.27974	3.59925
		1.24931	2.26528	1.89501	3.92839
		1.38265	4.14137	2.79606	4.00628
		1.24806	2.91075	2.26314	3.46899
		1.14601	3.49507	4.65552	2.02059
		2.84716	2.82155	3.74295	1.73597
		2.55667	3.76492	3.41305	2.30856
		1.57753	3.11568	1.71548	2.62058
		1.1672	3.08722	1.52078	3.92551
		1.41636	2.19993	1.56819	2.85953
		1.07798	2.51212	3.33087	3.16104
		1.27478	1.72055	3.35448	3.70312
		1.68424	2.43673	2.38722	5.16732
		1.50045	1.96887	1.83291	3.18876
		2.29588	3.20207	4.57374	3.35226
		2.72326	2.32348	5.01577	2.52453
		1.82018	3.57667	4.36547	4.15462
		2.5443	4.34277	3.68065	4.73122
		1.59812	4.79958	2.83967	4.63951
		1.844	2.36014	4.54744	4.06453
		2.84888	2.93382	2.95868	3.56477
		2.05906	3.41967	2.26672	3.41494
		1.48068	3.73459	2.69591	2.82895
		1.57849	2.50979	4.18994	2.67975
		1.06985	2.89404	2.64472	1.84254
		1.26846	2.76933	3.19494	5.94346
		0.735703	5.24961	3.28635	2.71021
		2.32257	1.91347	4.94117	3.85927
		1.58666	3.58503	3.61961	3.58108
		1.51951	2.94421	3.67526	2.34994
		1.29109	5.76632	2.25908	2.6848
		1.57665	5.14351	2.50389	2.76532
		1.81824	5.29245	2.59756	1.79795
		1.25927	5.72324	2.75873	3.09616
		1.34999	3.5441	2.04563	4.11472
		0.911759	2.42189	3.44474	2.51235
		0.615084	4.21806	2.46038	3.70994
		1.68458	3.27527	2.15082	3.19028
		0.834472	3.31322	6.03485	2.8029
		0.808693	3.20081	4.51404	2.43689
		0.664583	2.17981	3.67698	2.38556
		0.920235	2.76264	3.55895	2.38819
		0.776676	5.18208	4.39019	1.82448
		0.683032	3.32246	5.96774	2.26284
		0.799555	2.608	2.72167	2.32688
		1.25249	1.56026	4.3831	3.65186
		1.33913	2.04538	4.78191	2.84492
		0.948328	3.17	3.64244	2.77762
		1.04478	4.86448	4.31766	2.94787
		0.887537	4.64794	5.05162	3.69364
		1.29492	4.37503	3.88537	2.7745
		0.924875	5.48755		4.20083
		0.946032	4.79575		3.00862
		0.725914	4.09105	6.29947	3.41202
		1.23227	3.65097	5.0611	1.34485
		1.16174	2.70408	4.59467	2.63677
		1.69033	2.41982	3.08259	4.10255
		1.55356	2.30118	3.11443	3.99787
		1.34569	5.27666	4.35875	2.7418
		1.352	3.8809	6.14567	2.81643
		0.958054	2.3953	3.43968	2.09565
		1.1553	3.7925	5.26078	2.74738
		1.41009	3.61868	6.29726	2.75632
		1.14599	3.36632	5.81549	5.30386
		3.57592	4.14433	4.50475	1.82737
		2.25317	2.13945	2.01803	2.57636
		1.02853	4.66562	5.31359	2.91296
		1.06043	2.71113	3.97792	2.91767
		1.17338	3.25434	6.29589	2.14131
		2.19485	3.90135	5.43428	2.10508
		0.995242	2.93137	4.25732	2.48886
		1.01164	1.93591	4.00645	1.74848
		0.711045	2.09836	2.71362	1.93187
		1.07608	1.82375	2.92515	2.26277
		0.41614	1.7311	3.13495	2.57842
		0.66817	1.85817	2.12304	2.1157
		0.521832	1.52746	2.3547	2.57571
		0.992442	1.48917	3.01947	2.46974
		0.723199	2.67135	3.02177	3.06016
		1.28185	2.67198	4.3474	2.16581
		1.02053	1.53466	4.55488	2.54963
		1.42566	2.91712	2.53076	1.38762
		1.06115	1.72773	3.04445	1.73456
		1.24497	2.822	3.45934	1.43393
		1.19755	1.53841	2.7979	1.4504
		1.70528	1.38756	2.51848	2.15132
		3.076	1.37585	2.45829	1.6145
		2.09467	3.53696	5.07198	1.97738
		2.46119	3.95605	2.15097	3.24589
		2.20649	3.52293	3.42594	2.0821
		1.71404	2.92938	3.07632	2.16938
		2.19147	3.46543	2.24872	2.31038
		0.945786	3.19779		2.40062
		1.28179	2.72089		2.257
		1.05041	2.1224		1.60495
		1.25817	2.01794		2.82578
		1.39975	1.22748		1.82148
			0.817892		2.40033
			1.10131		2.73716
			3.58005		3.11471
			1.41921		2.24263
			2.5746		2.11235
			1.773		3.02715
			0.763123		2.25222
			2.88752		3.0762
			1.68407		2.13433
			2.07478		2.7398
			1.53582		1.74073
			1.89751		2.98611
			2.98767		2.79073
			1.61927		2.67853
			1.85079		1.80163
			1.50419		2.47422
			1.7518		2.57769
			2.47736		2.42998
			2.22601		2.23742
			2.7602		1.99692
			1.55389		1.69921
			1.56203		2.82326
			2.19253		1.76326
			1.93682		2.73627
			1.85583		1.73505
			2.73594		1.95098
			2.41776		2.04829
			0.861398		2.43933
			2.01622		1.67264
			1.00118		1.97445
			1.88796		2.1966
			1.67875		1.93877
			0.589634		1.81579
			1.87501		2.20092
			1.84051		2.6852
			1.06864		2.95774
			1.88309		2.21228
			1.32114		2.54503
			3.32166		2.12285
			2.5822		2.03601
			1.18178		1.74394
			1.72732		1.63959
			1.21568		1.87045
			0.818472		1.05994
			0.887362		0.818876
			1.83526		2.2754
			2.63304		1.9892
			2.65534		1.9669
			2.42663		1.65144
			1.87234		2.16371
			1.96951		1.94874
			1.4315		3.03031
			1.63466		1.87955
			2.71641		1.93119
			2.36429		0.869654
			2.62347		0.942836
					1.36786

## Sheet: Figure 6g
Full length RNA										2 main transcripts
	DMSO			Corin							DMSO			Corin
Time (min)	n1	n2	n3	n1	n2	n3				Time (min)	n1	n2	n3	n1	n2	n3
15	2817.98	3658.83	1314.03	1185.89	3592.32	5286.27				15	2783.1	3602.45	2400.52	5670.25	6073.39	3435.59
30	1150.89	3609.37	1712.69	2098.33	4499.73	5214.75				30	4087.88	5353.93	2926.05	6979.44	7693.05	4431.95
45	1853.86	2095.52	3041.37	3391.54	4221.73	5875.29				45	5013.66	4208.12	3983.2	8153.15	9316.02	6251.97
90	12332	9316.17	13908.7	27562.5	29291.2	27063.9				90	18670.4	20234	20987.7	30668.8	36679	29403.9

## Sheet: Figure 7c
DMSO	Corin		Each value represents the normalized, background substracted relative fluorescence intensity of each nucleus. Data include cells coming from 3 independent experiments.
1.23306	2.31431
0.844565	2.33819
0.927169	1.88092
0.967662	2.33606
1.09848	2.90912
0.850444	1.8255
0.757942	2.18495
0.497706	2.04637
0.881365	2.53277
0.742995	1.9712
0.752625	1.24524
0.95972	1.24038
1.00465	0.703925
0.951669	1.18731
0.668956	1.31059
0.837667	0.793301
0.878637	1.7107
0.624371	1.82429
1.20158	1.1909
0.80179	1.90395
1.13641	1.41223
0.715078	1.9105
0.763099	2.83458
0.977686	1.138
1.14197	1.83218
1.14401	1.49113
1.20263	1.05681
0.622568	1.23618
0.693802	1.22097
1.04025	1.56461
0.613673	1.25557
0.703805	1.17931
0.970217	1.7882
0.969432	1.81364
1.16791	1.56726
0.918954	2.28658
0.951592	1.17555
1.32494	1.12738
1.28108	1.51286
1.22798	1.11123
0.865844	1.05091
1.24895	1.26939
1.74884	1.24683
0.91943	1.69159
1.60062	0.866433
1.06757	1.74795
1.03453	1.55538
1.40546	1.02375
1.32705	1.62367
1.05607	1.5349
1.75508	1.28231
1.34311	1.70006
1.21446	1.10844
0.613163	1.75122
0.880579	1.28497
0.895091	1.207
0.974023	1.00252
	0.996709
	1.38935
	1.65242
	2.08698
	1.25045
	1.97199
	1.79938
	1.05803
	0.884128
	1.38382
	2.02683
	1.71508
	2.16125
	1.39258
	1.2849
	1.64166
	1.58852
	1.31874
	0.943956
	1.04097
	1.16717
	1.21413
	1.70012
	1.48356
	1.75906
	1.47289
	1.48847

## Sheet: Figure 7j
c-Fos				Egfr				Eif4A1
DMSO PBS	Corin PBS	DMSO EGF	Corin EGF	DMSO PBS	Corin PBS	DMSO EGF	Corin EGF	DMSO PBS	Corin PBS	DMSO EGF	Corin EGF
1	12.2343	25.2494	104.354	1	8.17828	20.4212	28.8515	1	0.552418	0.934941	0.564656
1	12.355	30.6394	111.165	1	8.36717	20.6115	29.975	1	0.582954	0.942208	0.550944
1	17.6743	14.1867	67.1412	1	7.89481	13.2542	22.1526	1	0.856092	1.12249	0.745945
1	25.7106	16.6146	109.048	1	8.82599	11.7511	19.233	1	0.628742	1.43222	0.55734
1	20.4866	27.612	165.069	1	9.49677		31.6075	1	0.828879	1.1306	0.755767
1	16.8754	34.3853	144.92	1	12.3062	23.4366	37.9501

## Sheet: Supplementary Figure 1a
	nLSD1				LSD1
HT22	8.71315	3.21415	4.07591	4.55887	91.2869	96.7858	95.9241	95.4411
Hippocampus	53	48.8	50.9	59.7	51.2	47	49.1	40.3
Prefrontal Cortex	61.4	57.3	62.1	51.5	38.6	42.7	37.9	48.5
	n1	n2	n3	n4	n1	n2	n3	n4

## Sheet: Supplementary Figure 5g
Fraction	DMSO			THZ1			Actinomycin D
Cytosol	16.176	19.1824	21.9022	19.3318	36.9301	5.06925	11.161	7.05291
100	23.2799	23.357	26.7121	24.8872	39.1215	7.14543	13.318	8.68451
200	37.9134	39.0642	41.5134	30.368	46.6408	20.5771	16.3535	12.0722
300	63.8744	59.4682	59.4221	46.1972	54.8172	47.3839	31.5287	29.2602
400	77.9462	69.813	72.6976	60.4552	58.2544	56.5758	44.124	42.2565
500	82.4002	70.0281	75.0992	61.0149	58.4369	62.2448	64.386	58.399
600	83.127	70.3723	76.6005	61.1581	58.5569	68.126	75.4077	71.2052
Pellet	100	100	100	100	100	100	100	100
	n1	n2	n3	n1	n2	n3	n1	n2
